# Supplementary material for: Bis(1-phenyl-3-{(Z)-[phen­yl(pyridin-2-yl)methyl­idene]amino-κ2 N,N′}urea-κO)nickel(II) dinitrate
Source: Acta Crystallogr Sect E Struct Rep Online. 2012 Jun 16;68(Pt 7):m918. doi: 10.1107/S1600536812026207 (PMC3393185; doi:10.1107/S1600536812026207)
Supplement: Supplementary file 1 [file e-68-0m918-sup1.cif]

##############################################################################
#                                                                            #
# This CIF contains the data in a paper accepted for publication in          #
# Acta Crystallographica Section E. It conforms to the requirements of       #
# Notes for Authors for Acta Crystallographica Section E, and has been       #
# peer reviewed under the auspices of the IUCr Commission on Journals.       #
#                                                                            #
# Full details of the Crystallographic Information File format               #
# are given in the paper "The Crystallographic Information File (CIF):       #
# a New Standard Archive File for Crystallography" by S. R. Hall, F. H.      #
# Allen and I. D. Brown [Acta Cryst. (1991), A47, 655-685].                  #
#                                                                            #
# The current version of the core CIF dictionary is obtainable from          #
# ftp://ftp.iucr.org/pub/cif_core.dic.                                       #
#                                                                            #
# Software is freely available for graphical display of the structure(s)     #
# in this CIF. For information consult the CIF software page                 #
# http://www.iucr.org/resources/cif/software.                                #
#                                                                            #
# This file may be used for bona fide research purposes within the           #
# scientific community so long as proper attribution is given to the journal # 
# article from which it was obtained.                                        #
#                                                                            #
##############################################################################
data_global
_audit_creation_method     SHELXL-97
_journal_date_recd_electronic     2012-06-09
_journal_date_accepted     2012-06-09
_journal_name_full     'Acta Crystallographica, Section E'
_journal_year     2012
_journal_volume     68
_journal_issue      7
_journal_page_first     m918
_journal_page_last     m918
_journal_paper_category     QM
_journal_paper_doi     10.1107/S1600536812026207
_journal_coeditor_code     XU5561
_publ_contact_author
;
     Dr. Seik Weng Ng
     Department of Chemistry
     University of Malaya
     50603 Kuala Lumpur
     Malaysia
;
_publ_contact_author_email     seikweng@um.edu.my
_publ_contact_author_fax     '03 7967 4193'
_publ_contact_author_phone     '03 7967 6778'
_publ_section_title
;\
Bis(1-phenyl-3-{(<i>Z</i>)-[phenyl(pyridin-2-yl)methylidene]amino-\
\k^2^<i>N</i>,<i>N</i>'}urea-\k<i>O</i>)nickel(II) dinitrate
;
loop_
    _publ_author_name
    _publ_author_address
    'Aiswarya, N.'
;
      Department of Applied Chemistry
      Cochin University of Science and Technology
      Kochi 682 022
      India
;
    'Jacob, Jinsa Mary '
;
      Department of Applied Chemistry
      Cochin University of Science and Technology
      Kochi 682 022
      India
;
    'Prathapachandra Kurup, M. R.'
;
     Department of Applied Chemistry
     Cochin University of Science and Technology
     Kochi 682 022
     India
;
    'Ng, Seik Weng'
;
     Department of Chemistry
     University of Malaya
     50603 Kuala Lumpur
     Malaysia
     Chemistry Department
     King Abdulaziz University
     PO Box 80203 Jeddah
     Saudi Arabia
;
data_I
_audit_creation_method     SHELXL-97
_chemical_name_systematic
;
Bis(1-phenyl-3-{(<i>Z</i>)-[phenyl(pyridin-2-yl)methylidene]amino-
\k^2^<i>N</i>,<i>N</i>'}urea-\k<i>O</i>)nickel(II) dinitrate
;
_chemical_name_common     ?
_chemical_formula_moiety     'C38 H32 N8 Ni O2 2+, 2(N O3 -)'
_chemical_formula_sum     'C38 H32 N10 Ni O8'
_chemical_formula_iupac     '[Ni (C19 H16 N4 O)2] (N O3)2'
_chemical_formula_weight     815.45
_chemical_melting_point     ?
_symmetry_cell_setting     monoclinic
_symmetry_space_group_name_H-M     'P 21/n'
_symmetry_space_group_name_Hall     '-P 2yn'
loop_
    _symmetry_equiv_pos_as_xyz
    'x, y, z'
    '-x+1/2, y+1/2, -z+1/2'
    '-x, -y, -z'
    'x-1/2, -y-1/2, z-1/2'
_cell_length_a     14.0112(3)
_cell_length_b     16.0445(3)
_cell_length_c     16.4939(3)
_cell_angle_alpha     90.00
_cell_angle_beta     95.9590(10)
_cell_angle_gamma     90.00
_cell_volume     3687.84(12)
_cell_formula_units_Z     4
_cell_measurement_reflns_used     9932
_cell_measurement_theta_min     2.2162
_cell_measurement_theta_max     23.3403
_cell_measurement_temperature     293(2)
_exptl_crystal_description     prism
_exptl_crystal_colour     brown
_exptl_crystal_size_max     0.35
_exptl_crystal_size_mid     0.30
_exptl_crystal_size_min     0.20
_exptl_crystal_density_diffrn     1.469
_exptl_crystal_density_meas     ?
_exptl_crystal_density_method     'not measured'
_exptl_crystal_F_000     1688
_exptl_absorpt_coefficient_mu     0.595
_exptl_absorpt_correction_type     multi-scan
_exptl_absorpt_process_details     '(SADABS; Sheldrick, 1996)'
_exptl_absorpt_correction_T_min     0.8189
_exptl_absorpt_correction_T_max     0.8903
_diffrn_ambient_temperature     293(2)
_diffrn_radiation_type     MoK\a
_diffrn_radiation_wavelength     0.71073
_diffrn_radiation_source     'fine-focus sealed tube'
_diffrn_radiation_monochromator     graphite
_diffrn_measurement_device_type     'Bruker APEXII'
_diffrn_measurement_method     '\w scans'
_diffrn_detector_area_resol_mean     ?
_diffrn_reflns_number     51193
_diffrn_reflns_av_R_equivalents     0.0700
_diffrn_reflns_av_sigmaI/netI     0.0417
_diffrn_reflns_theta_min     2.48
_diffrn_reflns_theta_max     25.05
_diffrn_reflns_theta_full     25.05
_diffrn_measured_fraction_theta_max     0.997
_diffrn_measured_fraction_theta_full     0.997
_diffrn_reflns_limit_h_min     -16
_diffrn_reflns_limit_h_max     16
_diffrn_reflns_limit_k_min     -19
_diffrn_reflns_limit_k_max     19
_diffrn_reflns_limit_l_min     -19
_diffrn_reflns_limit_l_max     19
_diffrn_standards_number     0
_diffrn_standards_interval_count     0
_diffrn_standards_interval_time     0
_diffrn_standards_decay_%     0
_reflns_number_total     6527
_reflns_number_gt     4632
_reflns_threshold_expression     I>2\s(I)
_refine_ls_structure_factor_coef     Fsqd
_refine_ls_matrix_type     full
_refine_ls_R_factor_all     0.0843
_refine_ls_R_factor_gt     0.0530
_refine_ls_wR_factor_gt     0.1369
_refine_ls_wR_factor_ref     0.1689
_refine_ls_goodness_of_fit_ref     1.088
_refine_ls_restrained_S_all     1.118
_refine_ls_number_reflns     6527
_refine_ls_number_parameters     544
_refine_ls_number_restraints     62
_refine_ls_hydrogen_treatment     constr
_refine_ls_weighting_scheme     calc
_refine_ls_weighting_details
         'calc w=1/[\s^2^(Fo^2^)+(0.0797P)^2^+3.6302P] where P=(Fo^2^+2Fc^2^)/3'
_atom_sites_solution_hydrogens     geom
_atom_sites_solution_primary     direct
_atom_sites_solution_secondary     difmap
_refine_ls_shift/su_max     0.001
_refine_ls_shift/su_mean     0.001
_refine_diff_density_max     1.114
_refine_diff_density_min     -0.522
_refine_ls_extinction_method     none
_refine_ls_extinction_coef     ?
loop_
    _atom_type_symbol
    _atom_type_description
    _atom_type_scat_dispersion_real
    _atom_type_scat_dispersion_imag
    _atom_type_scat_source
    'C' 'C' 0.0033 0.0016
                         'International Tables Vol C Tables 4.2.6.8 and 6.1.1.4'
    'H' 'H' 0.0000 0.0000
                         'International Tables Vol C Tables 4.2.6.8 and 6.1.1.4'
    'N' 'N' 0.0061 0.0033
                         'International Tables Vol C Tables 4.2.6.8 and 6.1.1.4'
    'O' 'O' 0.0106 0.0060
                         'International Tables Vol C Tables 4.2.6.8 and 6.1.1.4'
    'Ni' 'Ni' 0.3393 1.1124
                         'International Tables Vol C Tables 4.2.6.8 and 6.1.1.4'
_computing_data_collection     'APEX2 (Bruker, 2004)'
_computing_cell_refinement     'SAINT (Bruker, 2004)'
_computing_data_reduction     'SAINT (Bruker, 2004)'
_computing_structure_solution     'SHELXS97 (Sheldrick, 2008)'
_computing_structure_refinement     'SHELXL97 (Sheldrick, 2008)'
_computing_molecular_graphics     'X-SEED (Barbour, 2001)'
_computing_publication_material     'publCIF (Westrip, 2010)'
loop_
    _atom_site_type_symbol
    _atom_site_label
    _atom_site_fract_x
    _atom_site_fract_y
    _atom_site_fract_z
    _atom_site_U_iso_or_equiv
    _atom_site_adp_type
    _atom_site_calc_flag
    _atom_site_refinement_flags
    _atom_site_occupancy
    _atom_site_symmetry_multiplicity
    _atom_site_disorder_assembly
    _atom_site_disorder_group
    Ni Ni1 0.40791(3) 0.14864(3) 0.71829(3) 0.04455(19) Uani d . 1 1 . .
    O O1 0.34631(18) 0.17104(18) 0.83225(16) 0.0502(7) Uani d . 1 1 . .
    O O2 0.42378(18) 0.28044(17) 0.70569(17) 0.0520(7) Uani d . 1 1 . .
    O O3 0.6200(2) 0.14646(19) 1.0402(2) 0.0650(8) Uani d . 1 1 . .
    O O4 0.5145(2) 0.0619(2) 1.0767(3) 0.0911(12) Uani d . 1 1 . .
    O O5 0.6630(2) 0.0337(2) 1.1056(2) 0.0727(9) Uani d . 1 1 . .
    O O6 0.4526(17) 0.1368(17) 0.3950(8) 0.42(2) Uani d PDU 0.50 1 A 1
    O O7 0.3370(10) 0.1133(11) 0.3027(12) 0.197(9) Uani d PDU 0.50 1 A 1
    O O8 0.4540(7) 0.1895(7) 0.2742(7) 0.148(4) Uani d PDU 0.50 1 A 1
    O O6' 0.4334(8) 0.1360(6) 0.3839(5) 0.120(4) Uani d PDU 0.50 1 B 2
    O O7' 0.2987(6) 0.1301(8) 0.3118(8) 0.133(5) Uani d PDU 0.50 1 B 2
    O O8' 0.4224(7) 0.1088(8) 0.2541(5) 0.144(4) Uani d PDU 0.50 1 B 2
    N N1 0.5226(2) 0.1185(2) 0.6468(2) 0.0490(8) Uani d . 1 1 . .
    N N2 0.5168(2) 0.12888(18) 0.80258(18) 0.0422(7) Uani d . 1 1 . .
    N N3 0.4988(2) 0.13963(19) 0.88060(19) 0.0452(8) Uani d . 1 1 . .
    H H3 0.5439 0.1351 0.9217 0.054 Uiso calc R 1 1 . .
    N N4 0.3881(2) 0.1629(2) 0.96957(18) 0.0462(8) Uani d . 1 1 . .
    H H4 0.4375 0.1538 1.0059 0.055 Uiso calc R 1 1 . .
    N N5 0.3430(2) 0.0325(2) 0.69143(18) 0.0456(7) Uani d . 1 1 . .
    N N6 0.2954(2) 0.18011(19) 0.64135(19) 0.0434(7) Uani d . 1 1 . .
    N N7 0.2858(2) 0.26271(19) 0.62321(19) 0.0493(8) Uani d . 1 1 . .
    H H7 0.2390 0.2826 0.5890 0.059 Uiso calc R 1 1 . .
    N N8 0.3438(2) 0.39382(19) 0.65125(19) 0.0476(8) Uani d . 1 1 . .
    H H8 0.2917 0.4096 0.6208 0.057 Uiso calc R 1 1 . .
    N N9 0.5986(2) 0.0797(2) 1.0743(2) 0.0549(9) Uani d . 1 1 . .
    N N10 0.4174(6) 0.1480(4) 0.3243(5) 0.0299(15) Uani d PDU 0.50 1 A 1
    N N10' 0.3918(5) 0.1254(4) 0.3193(5) 0.0299(15) Uani d PDU 0.50 1 B 2
    C C1 0.5217(3) 0.1076(3) 0.5665(3) 0.0613(12) Uani d . 1 1 . .
    H H1 0.4648 0.1174 0.5336 0.074 Uiso calc R 1 1 . .
    C C2 0.6004(4) 0.0827(3) 0.5304(3) 0.0708(13) Uani d . 1 1 . .
    H H2 0.5968 0.0749 0.4743 0.085 Uiso calc R 1 1 . .
    C C3 0.6841(4) 0.0697(4) 0.5781(3) 0.0792(15) Uani d . 1 1 . .
    H H3A 0.7393 0.0545 0.5548 0.095 Uiso calc R 1 1 . .
    C C4 0.6863(3) 0.0793(3) 0.6617(3) 0.0631(12) Uani d . 1 1 . .
    H H4A 0.7425 0.0691 0.6954 0.076 Uiso calc R 1 1 . .
    C C5 0.6054(3) 0.1039(2) 0.6940(2) 0.0427(8) Uani d . 1 1 . .
    C C6 0.6015(3) 0.1138(2) 0.7824(2) 0.0418(8) Uani d . 1 1 . .
    C C7 0.6886(3) 0.1059(2) 0.8411(2) 0.0427(9) Uani d . 1 1 . .
    C C8 0.7058(3) 0.0339(3) 0.8855(3) 0.0623(12) Uani d . 1 1 . .
    H H8A 0.6622 -0.0099 0.8795 0.075 Uiso calc R 1 1 . .
    C C9 0.7884(3) 0.0271(3) 0.9391(3) 0.0701(13) Uani d . 1 1 . .
    H H9 0.8007 -0.0220 0.9683 0.084 Uiso calc R 1 1 . .
    C C10 0.8513(3) 0.0912(3) 0.9494(3) 0.0645(12) Uani d . 1 1 . .
    H H10 0.9065 0.0862 0.9856 0.077 Uiso calc R 1 1 . .
    C C11 0.8335(3) 0.1632(3) 0.9066(3) 0.0689(13) Uani d . 1 1 . .
    H H11 0.8760 0.2078 0.9143 0.083 Uiso calc R 1 1 . .
    C C12 0.7525(3) 0.1700(3) 0.8520(3) 0.0605(11) Uani d . 1 1 . .
    H H12 0.7413 0.2189 0.8223 0.073 Uiso calc R 1 1 . .
    C C13 0.4053(3) 0.1582(2) 0.8915(2) 0.0408(8) Uani d . 1 1 . .
    C C14 0.3005(3) 0.1806(2) 1.0008(2) 0.0454(9) Uani d . 1 1 . .
    C C15 0.3018(4) 0.1819(3) 1.0851(3) 0.0622(11) Uani d . 1 1 . .
    H H15 0.3593 0.1745 1.1179 0.075 Uiso calc R 1 1 . .
    C C16 0.2180(5) 0.1941(3) 1.1200(3) 0.0821(16) Uani d . 1 1 . .
    H H16 0.2191 0.1944 1.1764 0.099 Uiso calc R 1 1 . .
    C C17 0.1329(4) 0.2059(3) 1.0728(4) 0.0843(17) Uani d . 1 1 . .
    H H17 0.0764 0.2134 1.0969 0.101 Uiso calc R 1 1 . .
    C C18 0.1316(3) 0.2065(3) 0.9904(4) 0.0747(14) Uani d . 1 1 . .
    H H18 0.0739 0.2155 0.9584 0.090 Uiso calc R 1 1 . .
    C C19 0.2149(3) 0.1940(3) 0.9531(3) 0.0549(10) Uani d . 1 1 . .
    H H19 0.2130 0.1947 0.8965 0.066 Uiso calc R 1 1 . .
    C C20 0.3720(3) -0.0421(3) 0.7173(3) 0.0581(11) Uani d . 1 1 . .
    H H20 0.4279 -0.0463 0.7526 0.070 Uiso calc R 1 1 . .
    C C21 0.3229(4) -0.1138(3) 0.6941(3) 0.0682(13) Uani d . 1 1 . .
    H H21 0.3457 -0.1655 0.7127 0.082 Uiso calc R 1 1 . .
    C C22 0.2398(3) -0.1075(3) 0.6430(3) 0.0655(12) Uani d . 1 1 . .
    H H22 0.2042 -0.1549 0.6278 0.079 Uiso calc R 1 1 . .
    C C23 0.2094(3) -0.0307(2) 0.6144(3) 0.0527(10) Uani d . 1 1 . .
    H H23 0.1536 -0.0255 0.5790 0.063 Uiso calc R 1 1 . .
    C C24 0.2629(3) 0.0384(2) 0.6391(2) 0.0420(8) Uani d . 1 1 . .
    C C25 0.2392(3) 0.1235(2) 0.6092(2) 0.0430(9) Uani d . 1 1 . .
    C C26 0.1605(3) 0.1381(2) 0.5427(2) 0.0478(9) Uani d . 1 1 . .
    C C27 0.1836(4) 0.1433(3) 0.4643(3) 0.0699(13) Uani d . 1 1 . .
    H H27 0.2476 0.1420 0.4541 0.084 Uiso calc R 1 1 . .
    C C28 0.1123(4) 0.1506(3) 0.4003(3) 0.0824(16) Uani d . 1 1 . .
    H H28 0.1281 0.1538 0.3470 0.099 Uiso calc R 1 1 . .
    C C29 0.0180(4) 0.1531(3) 0.4157(4) 0.0772(15) Uani d . 1 1 . .
    H H29 -0.0301 0.1579 0.3727 0.093 Uiso calc R 1 1 . .
    C C30 -0.0050(4) 0.1486(3) 0.4926(4) 0.0742(14) Uani d . 1 1 . .
    H H30 -0.0691 0.1508 0.5026 0.089 Uiso calc R 1 1 . .
    C C31 0.0658(3) 0.1408(3) 0.5571(3) 0.0662(12) Uani d . 1 1 . .
    H H31 0.0493 0.1373 0.6102 0.079 Uiso calc R 1 1 . .
    C C32 0.3561(3) 0.3123(2) 0.6632(2) 0.0414(8) Uani d . 1 1 . .
    C C33 0.4070(3) 0.4574(2) 0.6830(2) 0.0445(9) Uani d . 1 1 . .
    C C34 0.3701(3) 0.5357(3) 0.6889(3) 0.0646(12) Uani d . 1 1 . .
    H H34 0.3053 0.5453 0.6735 0.077 Uiso calc R 1 1 . .
    C C35 0.4286(4) 0.6003(3) 0.7177(3) 0.0777(15) Uani d . 1 1 . .
    H H35 0.4028 0.6534 0.7219 0.093 Uiso calc R 1 1 . .
    C C36 0.5243(4) 0.5875(3) 0.7402(3) 0.0738(14) Uani d . 1 1 . .
    H H36 0.5638 0.6313 0.7596 0.089 Uiso calc R 1 1 . .
    C C37 0.5600(4) 0.5102(4) 0.7338(4) 0.0853(17) Uani d . 1 1 . .
    H H37 0.6250 0.5011 0.7487 0.102 Uiso calc R 1 1 . .
    C C38 0.5027(3) 0.4439(3) 0.7055(3) 0.0690(13) Uani d . 1 1 . .
    H H38 0.5288 0.3909 0.7019 0.083 Uiso calc R 1 1 . .
loop_
    _atom_site_aniso_label
    _atom_site_aniso_U_11
    _atom_site_aniso_U_22
    _atom_site_aniso_U_33
    _atom_site_aniso_U_12
    _atom_site_aniso_U_13
    _atom_site_aniso_U_23
    Ni1 0.0350(3) 0.0502(3) 0.0475(3) -0.0057(2) -0.0003(2) -0.0044(2)
    O1 0.0369(14) 0.0726(18) 0.0388(14) -0.0002(13) -0.0078(12) 0.0050(13)
    O2 0.0394(15) 0.0557(16) 0.0565(17) -0.0020(12) -0.0154(13) 0.0087(13)
    O3 0.066(2) 0.0626(19) 0.0613(19) -0.0080(15) -0.0183(16) 0.0078(15)
    O4 0.0392(18) 0.108(3) 0.121(3) -0.0079(18) -0.0162(18) 0.035(2)
    O5 0.0519(18) 0.081(2) 0.079(2) 0.0086(16) -0.0194(16) 0.0208(17)
    O6 0.42(3) 0.41(3) 0.42(3) 0.016(10) 0.043(11) -0.002(10)
    O7 0.207(12) 0.188(12) 0.195(12) 0.014(9) 0.019(9) 0.015(8)
    O8 0.137(7) 0.125(7) 0.179(8) 0.041(6) -0.002(7) -0.009(7)
    O6' 0.144(7) 0.123(6) 0.079(6) 0.042(5) -0.044(5) 0.001(5)
    O7' 0.127(7) 0.136(8) 0.139(8) 0.053(6) 0.029(6) -0.005(6)
    O8' 0.111(6) 0.193(8) 0.126(7) 0.048(6) 0.008(6) 0.000(7)
    N1 0.0423(18) 0.0555(19) 0.0468(19) -0.0035(15) -0.0072(15) 0.0027(15)
    N2 0.0396(17) 0.0479(18) 0.0388(17) -0.0008(13) 0.0024(14) -0.0015(13)
    N3 0.0348(16) 0.061(2) 0.0382(17) 0.0020(14) -0.0044(13) -0.0008(14)
    N4 0.0385(17) 0.067(2) 0.0322(17) 0.0053(15) -0.0033(13) 0.0017(14)
    N5 0.0388(17) 0.056(2) 0.0399(17) -0.0005(14) -0.0056(14) 0.0038(14)
    N6 0.0395(17) 0.0434(17) 0.0456(18) -0.0035(14) -0.0035(14) -0.0018(14)
    N7 0.0455(18) 0.0473(19) 0.0502(19) -0.0050(14) -0.0178(15) 0.0026(15)
    N8 0.0437(18) 0.0456(19) 0.0494(19) -0.0048(14) -0.0144(14) 0.0063(15)
    N9 0.047(2) 0.066(2) 0.048(2) -0.0011(18) -0.0136(16) 0.0029(17)
    N10 0.026(4) 0.025(3) 0.038(2) -0.006(3) -0.004(3) -0.007(2)
    N10' 0.026(4) 0.025(3) 0.038(2) -0.006(3) -0.004(3) -0.007(2)
    C1 0.064(3) 0.067(3) 0.049(3) -0.011(2) -0.014(2) 0.004(2)
    C2 0.080(3) 0.091(4) 0.041(2) 0.003(3) 0.006(2) -0.005(2)
    C3 0.071(3) 0.111(4) 0.058(3) 0.019(3) 0.017(3) -0.007(3)
    C4 0.053(2) 0.089(3) 0.047(2) 0.022(2) 0.002(2) -0.001(2)
    C5 0.043(2) 0.046(2) 0.039(2) 0.0036(16) 0.0006(16) 0.0024(16)
    C6 0.037(2) 0.042(2) 0.045(2) 0.0013(16) -0.0004(16) 0.0036(16)
    C7 0.0356(19) 0.054(2) 0.037(2) 0.0054(17) 0.0003(16) 0.0010(17)
    C8 0.051(2) 0.061(3) 0.072(3) 0.000(2) -0.008(2) 0.012(2)
    C9 0.063(3) 0.077(3) 0.066(3) 0.015(3) -0.014(2) 0.019(2)
    C10 0.046(2) 0.097(4) 0.048(2) 0.009(2) -0.0087(19) 0.001(2)
    C11 0.053(3) 0.081(3) 0.069(3) -0.015(2) -0.010(2) -0.007(3)
    C12 0.057(3) 0.062(3) 0.060(3) -0.006(2) -0.007(2) 0.009(2)
    C13 0.0366(19) 0.043(2) 0.042(2) 0.0008(15) -0.0016(16) -0.0001(16)
    C14 0.049(2) 0.043(2) 0.045(2) 0.0019(17) 0.0072(18) -0.0003(17)
    C15 0.074(3) 0.066(3) 0.048(3) 0.009(2) 0.010(2) 0.003(2)
    C16 0.110(5) 0.082(4) 0.061(3) 0.023(3) 0.038(3) 0.006(3)
    C17 0.083(4) 0.077(3) 0.102(5) 0.023(3) 0.050(4) 0.014(3)
    C18 0.053(3) 0.078(3) 0.096(4) 0.015(2) 0.022(3) 0.008(3)
    C19 0.047(2) 0.056(2) 0.063(3) 0.0066(19) 0.007(2) 0.007(2)
    C20 0.051(2) 0.071(3) 0.051(2) 0.009(2) -0.0049(19) 0.009(2)
    C21 0.077(3) 0.053(3) 0.073(3) 0.010(2) -0.001(3) 0.010(2)
    C22 0.059(3) 0.052(3) 0.084(3) -0.005(2) -0.001(2) -0.004(2)
    C23 0.043(2) 0.052(2) 0.061(3) -0.0043(18) -0.0059(19) -0.0068(19)
    C24 0.0369(19) 0.049(2) 0.039(2) -0.0028(16) -0.0016(16) -0.0018(16)
    C25 0.038(2) 0.051(2) 0.039(2) -0.0029(17) -0.0029(16) -0.0014(16)
    C26 0.046(2) 0.046(2) 0.048(2) -0.0049(17) -0.0147(18) -0.0005(17)
    C27 0.059(3) 0.095(4) 0.052(3) -0.013(2) -0.011(2) 0.006(2)
    C28 0.083(4) 0.108(4) 0.051(3) -0.018(3) -0.018(3) 0.013(3)
    C29 0.069(3) 0.077(3) 0.077(4) -0.005(3) -0.034(3) 0.011(3)
    C30 0.047(3) 0.086(4) 0.084(4) 0.000(2) -0.020(2) 0.000(3)
    C31 0.049(3) 0.084(3) 0.062(3) 0.001(2) -0.008(2) -0.002(2)
    C32 0.037(2) 0.051(2) 0.0357(19) -0.0021(17) -0.0013(16) 0.0027(16)
    C33 0.043(2) 0.054(2) 0.0346(19) -0.0107(17) -0.0021(16) 0.0016(16)
    C34 0.062(3) 0.056(3) 0.072(3) 0.000(2) -0.016(2) 0.000(2)
    C35 0.089(4) 0.061(3) 0.078(3) -0.008(3) -0.015(3) -0.011(2)
    C36 0.074(3) 0.075(3) 0.070(3) -0.033(3) -0.003(3) -0.011(3)
    C37 0.046(3) 0.086(4) 0.121(5) -0.025(3) -0.002(3) -0.019(3)
    C38 0.041(2) 0.070(3) 0.096(4) -0.009(2) 0.002(2) -0.015(3)
loop_
    _geom_bond_atom_site_label_1
    _geom_bond_atom_site_label_2
    _geom_bond_site_symmetry_2
    _geom_bond_distance
    _geom_bond_publ_flag
    Ni1 N2 . 1.980(3) ?
    Ni1 N6 . 1.984(3) ?
    Ni1 N5 . 2.101(3) ?
    Ni1 O2 . 2.139(3) ?
    Ni1 N1 . 2.146(3) ?
    Ni1 O1 . 2.178(3) ?
    O1 C13 . 1.229(4) ?
    O2 C32 . 1.231(4) ?
    O3 N9 . 1.261(4) ?
    O4 N9 . 1.217(4) ?
    O5 N9 . 1.237(4) ?
    O6 N10 . 1.231(8) ?
    O7 N10 . 1.274(8) ?
    O8 N10 . 1.216(8) ?
    O6' N10' . 1.172(7) ?
    O7' N10' . 1.300(8) ?
    O8' N10' . 1.227(8) ?
    N1 C1 . 1.334(5) ?
    N1 C5 . 1.348(5) ?
    N2 C6 . 1.288(5) ?
    N2 N3 . 1.348(4) ?
    N3 C13 . 1.374(5) ?
    N3 H3 . 0.8800 ?
    N4 C13 . 1.337(5) ?
    N4 C14 . 1.408(5) ?
    N4 H4 . 0.8800 ?
    N5 C20 . 1.320(5) ?
    N5 C24 . 1.346(5) ?
    N6 C25 . 1.280(5) ?
    N6 N7 . 1.362(4) ?
    N7 C32 . 1.379(5) ?
    N7 H7 . 0.8800 ?
    N8 C32 . 1.331(5) ?
    N8 C33 . 1.415(5) ?
    N8 H8 . 0.8800 ?
    C1 C2 . 1.367(7) ?
    C1 H1 . 0.9300 ?
    C2 C3 . 1.358(7) ?
    C2 H2 . 0.9300 ?
    C3 C4 . 1.385(6) ?
    C3 H3A . 0.9300 ?
    C4 C5 . 1.360(5) ?
    C4 H4A . 0.9300 ?
    C5 C6 . 1.474(5) ?
    C6 C7 . 1.483(5) ?
    C7 C12 . 1.363(6) ?
    C7 C8 . 1.375(6) ?
    C8 C9 . 1.387(6) ?
    C8 H8A . 0.9300 ?
    C9 C10 . 1.354(7) ?
    C9 H9 . 0.9300 ?
    C10 C11 . 1.363(7) ?
    C10 H10 . 0.9300 ?
    C11 C12 . 1.377(6) ?
    C11 H11 . 0.9300 ?
    C12 H12 . 0.9300 ?
    C14 C19 . 1.381(6) ?
    C14 C15 . 1.389(6) ?
    C15 C16 . 1.374(7) ?
    C15 H15 . 0.9300 ?
    C16 C17 . 1.367(8) ?
    C16 H16 . 0.9300 ?
    C17 C18 . 1.356(8) ?
    C17 H17 . 0.9300 ?
    C18 C19 . 1.390(6) ?
    C18 H18 . 0.9300 ?
    C19 H19 . 0.9300 ?
    C20 C21 . 1.373(6) ?
    C20 H20 . 0.9300 ?
    C21 C22 . 1.369(7) ?
    C21 H21 . 0.9300 ?
    C22 C23 . 1.370(6) ?
    C22 H22 . 0.9300 ?
    C23 C24 . 1.378(5) ?
    C23 H23 . 0.9300 ?
    C24 C25 . 1.478(5) ?
    C25 C26 . 1.491(5) ?
    C26 C27 . 1.367(6) ?
    C26 C31 . 1.373(6) ?
    C27 C28 . 1.381(7) ?
    C27 H27 . 0.9300 ?
    C28 C29 . 1.371(8) ?
    C28 H28 . 0.9300 ?
    C29 C30 . 1.343(8) ?
    C29 H29 . 0.9300 ?
    C30 C31 . 1.382(7) ?
    C30 H30 . 0.9300 ?
    C31 H31 . 0.9300 ?
    C33 C34 . 1.366(6) ?
    C33 C38 . 1.371(6) ?
    C34 C35 . 1.375(6) ?
    C34 H34 . 0.9300 ?
    C35 C36 . 1.369(7) ?
    C35 H35 . 0.9300 ?
    C36 C37 . 1.345(7) ?
    C36 H36 . 0.9300 ?
    C37 C38 . 1.384(6) ?
    C37 H37 . 0.9300 ?
    C38 H38 . 0.9300 ?
loop_
    _geom_angle_atom_site_label_1
    _geom_angle_atom_site_label_2
    _geom_angle_atom_site_label_3
    _geom_angle_site_symmetry_1
    _geom_angle_site_symmetry_3
    _geom_angle
    _geom_angle_publ_flag
    N2 Ni1 N6 . . 173.28(12) ?
    N2 Ni1 N5 . . 106.93(12) ?
    N6 Ni1 N5 . . 78.05(12) ?
    N2 Ni1 O2 . . 98.41(11) ?
    N6 Ni1 O2 . . 76.70(11) ?
    N5 Ni1 O2 . . 154.66(11) ?
    N2 Ni1 N1 . . 77.50(12) ?
    N6 Ni1 N1 . . 107.25(12) ?
    N5 Ni1 N1 . . 90.96(12) ?
    O2 Ni1 N1 . . 94.48(12) ?
    N2 Ni1 O1 . . 76.45(11) ?
    N6 Ni1 O1 . . 98.65(11) ?
    N5 Ni1 O1 . . 97.27(11) ?
    O2 Ni1 O1 . . 88.58(11) ?
    N1 Ni1 O1 . . 153.94(11) ?
    C13 O1 Ni1 . . 111.4(2) ?
    C32 O2 Ni1 . . 112.6(2) ?
    C1 N1 C5 . . 118.0(4) ?
    C1 N1 Ni1 . . 130.1(3) ?
    C5 N1 Ni1 . . 111.7(2) ?
    C6 N2 N3 . . 122.6(3) ?
    C6 N2 Ni1 . . 120.8(3) ?
    N3 N2 Ni1 . . 116.3(2) ?
    N2 N3 C13 . . 115.3(3) ?
    N2 N3 H3 . . 122.4 ?
    C13 N3 H3 . . 122.4 ?
    C13 N4 C14 . . 127.9(3) ?
    C13 N4 H4 . . 116.0 ?
    C14 N4 H4 . . 116.0 ?
    C20 N5 C24 . . 118.7(3) ?
    C20 N5 Ni1 . . 128.6(3) ?
    C24 N5 Ni1 . . 112.7(2) ?
    C25 N6 N7 . . 123.8(3) ?
    C25 N6 Ni1 . . 119.9(3) ?
    N7 N6 Ni1 . . 116.2(2) ?
    N6 N7 C32 . . 114.0(3) ?
    N6 N7 H7 . . 123.0 ?
    C32 N7 H7 . . 123.0 ?
    C32 N8 C33 . . 126.0(3) ?
    C32 N8 H8 . . 117.0 ?
    C33 N8 H8 . . 117.0 ?
    O4 N9 O5 . . 120.9(4) ?
    O4 N9 O3 . . 119.4(4) ?
    O5 N9 O3 . . 119.7(4) ?
    O8 N10 O6 . . 124.6(10) ?
    O8 N10 O7 . . 118.2(8) ?
    O6 N10 O7 . . 117.2(9) ?
    O6' N10' O8' . . 130.0(8) ?
    O6' N10' O7' . . 118.5(8) ?
    O8' N10' O7' . . 111.6(7) ?
    N1 C1 C2 . . 123.1(4) ?
    N1 C1 H1 . . 118.5 ?
    C2 C1 H1 . . 118.5 ?
    C3 C2 C1 . . 118.7(4) ?
    C3 C2 H2 . . 120.7 ?
    C1 C2 H2 . . 120.7 ?
    C2 C3 C4 . . 119.2(4) ?
    C2 C3 H3A . . 120.4 ?
    C4 C3 H3A . . 120.4 ?
    C5 C4 C3 . . 119.3(4) ?
    C5 C4 H4A . . 120.4 ?
    C3 C4 H4A . . 120.4 ?
    N1 C5 C4 . . 121.7(4) ?
    N1 C5 C6 . . 115.8(3) ?
    C4 C5 C6 . . 122.5(3) ?
    N2 C6 C5 . . 114.0(3) ?
    N2 C6 C7 . . 124.4(3) ?
    C5 C6 C7 . . 121.6(3) ?
    C12 C7 C8 . . 119.1(4) ?
    C12 C7 C6 . . 120.5(4) ?
    C8 C7 C6 . . 120.4(4) ?
    C7 C8 C9 . . 119.6(4) ?
    C7 C8 H8A . . 120.2 ?
    C9 C8 H8A . . 120.2 ?
    C10 C9 C8 . . 120.6(4) ?
    C10 C9 H9 . . 119.7 ?
    C8 C9 H9 . . 119.7 ?
    C9 C10 C11 . . 119.8(4) ?
    C9 C10 H10 . . 120.1 ?
    C11 C10 H10 . . 120.1 ?
    C10 C11 C12 . . 119.9(4) ?
    C10 C11 H11 . . 120.0 ?
    C12 C11 H11 . . 120.0 ?
    C7 C12 C11 . . 120.9(4) ?
    C7 C12 H12 . . 119.6 ?
    C11 C12 H12 . . 119.6 ?
    O1 C13 N4 . . 125.6(3) ?
    O1 C13 N3 . . 120.3(3) ?
    N4 C13 N3 . . 114.1(3) ?
    C19 C14 C15 . . 119.3(4) ?
    C19 C14 N4 . . 124.1(4) ?
    C15 C14 N4 . . 116.6(4) ?
    C16 C15 C14 . . 119.8(5) ?
    C16 C15 H15 . . 120.1 ?
    C14 C15 H15 . . 120.1 ?
    C17 C16 C15 . . 120.9(5) ?
    C17 C16 H16 . . 119.5 ?
    C15 C16 H16 . . 119.5 ?
    C18 C17 C16 . . 119.4(5) ?
    C18 C17 H17 . . 120.3 ?
    C16 C17 H17 . . 120.3 ?
    C17 C18 C19 . . 121.2(5) ?
    C17 C18 H18 . . 119.4 ?
    C19 C18 H18 . . 119.4 ?
    C14 C19 C18 . . 119.3(4) ?
    C14 C19 H19 . . 120.4 ?
    C18 C19 H19 . . 120.4 ?
    N5 C20 C21 . . 122.8(4) ?
    N5 C20 H20 . . 118.6 ?
    C21 C20 H20 . . 118.6 ?
    C22 C21 C20 . . 118.6(4) ?
    C22 C21 H21 . . 120.7 ?
    C20 C21 H21 . . 120.7 ?
    C21 C22 C23 . . 119.5(4) ?
    C21 C22 H22 . . 120.2 ?
    C23 C22 H22 . . 120.2 ?
    C22 C23 C24 . . 118.8(4) ?
    C22 C23 H23 . . 120.6 ?
    C24 C23 H23 . . 120.6 ?
    N5 C24 C23 . . 121.6(4) ?
    N5 C24 C25 . . 115.1(3) ?
    C23 C24 C25 . . 123.3(3) ?
    N6 C25 C24 . . 114.2(3) ?
    N6 C25 C26 . . 124.8(3) ?
    C24 C25 C26 . . 120.9(3) ?
    C27 C26 C31 . . 119.4(4) ?
    C27 C26 C25 . . 118.4(4) ?
    C31 C26 C25 . . 122.1(4) ?
    C26 C27 C28 . . 120.3(5) ?
    C26 C27 H27 . . 119.9 ?
    C28 C27 H27 . . 119.9 ?
    C29 C28 C27 . . 119.7(5) ?
    C29 C28 H28 . . 120.2 ?
    C27 C28 H28 . . 120.2 ?
    C30 C29 C28 . . 120.2(5) ?
    C30 C29 H29 . . 119.9 ?
    C28 C29 H29 . . 119.9 ?
    C29 C30 C31 . . 120.5(5) ?
    C29 C30 H30 . . 119.7 ?
    C31 C30 H30 . . 119.7 ?
    C26 C31 C30 . . 119.9(5) ?
    C26 C31 H31 . . 120.1 ?
    C30 C31 H31 . . 120.1 ?
    O2 C32 N8 . . 124.9(3) ?
    O2 C32 N7 . . 120.1(3) ?
    N8 C32 N7 . . 115.0(3) ?
    C34 C33 C38 . . 119.5(4) ?
    C34 C33 N8 . . 117.6(4) ?
    C38 C33 N8 . . 122.9(4) ?
    C33 C34 C35 . . 120.1(4) ?
    C33 C34 H34 . . 120.0 ?
    C35 C34 H34 . . 120.0 ?
    C36 C35 C34 . . 120.8(5) ?
    C36 C35 H35 . . 119.6 ?
    C34 C35 H35 . . 119.6 ?
    C37 C36 C35 . . 118.6(4) ?
    C37 C36 H36 . . 120.7 ?
    C35 C36 H36 . . 120.7 ?
    C36 C37 C38 . . 121.8(5) ?
    C36 C37 H37 . . 119.1 ?
    C38 C37 H37 . . 119.1 ?
    C33 C38 C37 . . 119.1(5) ?
    C33 C38 H38 . . 120.4 ?
    C37 C38 H38 . . 120.4 ?
loop_
    _geom_torsion_atom_site_label_1
    _geom_torsion_atom_site_label_2
    _geom_torsion_atom_site_label_3
    _geom_torsion_atom_site_label_4
    _geom_torsion_site_symmetry_1
    _geom_torsion_site_symmetry_2
    _geom_torsion_site_symmetry_3
    _geom_torsion_site_symmetry_4
    _geom_torsion
    _geom_torsion_publ_flag
    N2 Ni1 O1 C13 . . . . -2.4(2) ?
    N6 Ni1 O1 C13 . . . . -177.7(3) ?
    N5 Ni1 O1 C13 . . . . 103.3(3) ?
    O2 Ni1 O1 C13 . . . . -101.4(3) ?
    N1 Ni1 O1 C13 . . . . -4.1(4) ?
    N2 Ni1 O2 C32 . . . . -171.1(3) ?
    N6 Ni1 O2 C32 . . . . 4.2(3) ?
    N5 Ni1 O2 C32 . . . . 9.0(4) ?
    N1 Ni1 O2 C32 . . . . 110.9(3) ?
    O1 Ni1 O2 C32 . . . . -95.1(3) ?
    N2 Ni1 N1 C1 . . . . 174.4(4) ?
    N6 Ni1 N1 C1 . . . . -10.5(4) ?
    N5 Ni1 N1 C1 . . . . 67.3(4) ?
    O2 Ni1 N1 C1 . . . . -88.0(4) ?
    O1 Ni1 N1 C1 . . . . 176.1(3) ?
    N2 Ni1 N1 C5 . . . . -1.0(2) ?
    N6 Ni1 N1 C5 . . . . 174.1(2) ?
    N5 Ni1 N1 C5 . . . . -108.1(3) ?
    O2 Ni1 N1 C5 . . . . 96.6(3) ?
    O1 Ni1 N1 C5 . . . . 0.7(4) ?
    N5 Ni1 N2 C6 . . . . 91.4(3) ?
    O2 Ni1 N2 C6 . . . . -88.5(3) ?
    N1 Ni1 N2 C6 . . . . 4.3(3) ?
    O1 Ni1 N2 C6 . . . . -175.0(3) ?
    N5 Ni1 N2 N3 . . . . -94.4(3) ?
    O2 Ni1 N2 N3 . . . . 85.7(2) ?
    N1 Ni1 N2 N3 . . . . 178.4(3) ?
    O1 Ni1 N2 N3 . . . . -0.8(2) ?
    C6 N2 N3 C13 . . . . 177.8(3) ?
    Ni1 N2 N3 C13 . . . . 3.7(4) ?
    N2 Ni1 N5 C20 . . . . -6.7(4) ?
    N6 Ni1 N5 C20 . . . . 178.0(4) ?
    O2 Ni1 N5 C20 . . . . 173.1(3) ?
    N1 Ni1 N5 C20 . . . . 70.5(4) ?
    O1 Ni1 N5 C20 . . . . -84.7(3) ?
    N2 Ni1 N5 C24 . . . . 175.2(2) ?
    N6 Ni1 N5 C24 . . . . -0.1(2) ?
    O2 Ni1 N5 C24 . . . . -5.0(4) ?
    N1 Ni1 N5 C24 . . . . -107.6(3) ?
    O1 Ni1 N5 C24 . . . . 97.2(3) ?
    N5 Ni1 N6 C25 . . . . -2.2(3) ?
    O2 Ni1 N6 C25 . . . . 175.7(3) ?
    N1 Ni1 N6 C25 . . . . 85.1(3) ?
    O1 Ni1 N6 C25 . . . . -97.9(3) ?
    N5 Ni1 N6 N7 . . . . -179.3(3) ?
    O2 Ni1 N6 N7 . . . . -1.4(2) ?
    N1 Ni1 N6 N7 . . . . -92.0(3) ?
    O1 Ni1 N6 N7 . . . . 85.1(3) ?
    C25 N6 N7 C32 . . . . -178.2(3) ?
    Ni1 N6 N7 C32 . . . . -1.3(4) ?
    C5 N1 C1 C2 . . . . -0.2(6) ?
    Ni1 N1 C1 C2 . . . . -175.3(4) ?
    N1 C1 C2 C3 . . . . -1.1(8) ?
    C1 C2 C3 C4 . . . . 2.1(8) ?
    C2 C3 C4 C5 . . . . -1.9(8) ?
    C1 N1 C5 C4 . . . . 0.4(6) ?
    Ni1 N1 C5 C4 . . . . 176.4(3) ?
    C1 N1 C5 C6 . . . . -177.8(3) ?
    Ni1 N1 C5 C6 . . . . -1.8(4) ?
    C3 C4 C5 N1 . . . . 0.6(7) ?
    C3 C4 C5 C6 . . . . 178.7(4) ?
    N3 N2 C6 C5 . . . . 179.8(3) ?
    Ni1 N2 C6 C5 . . . . -6.4(4) ?
    N3 N2 C6 C7 . . . . 0.4(6) ?
    Ni1 N2 C6 C7 . . . . 174.2(3) ?
    N1 C5 C6 N2 . . . . 5.2(5) ?
    C4 C5 C6 N2 . . . . -173.0(4) ?
    N1 C5 C6 C7 . . . . -175.4(3) ?
    C4 C5 C6 C7 . . . . 6.4(6) ?
    N2 C6 C7 C12 . . . . -102.0(5) ?
    C5 C6 C7 C12 . . . . 78.6(5) ?
    N2 C6 C7 C8 . . . . 77.7(5) ?
    C5 C6 C7 C8 . . . . -101.7(5) ?
    C12 C7 C8 C9 . . . . -1.3(7) ?
    C6 C7 C8 C9 . . . . 179.0(4) ?
    C7 C8 C9 C10 . . . . 1.3(7) ?
    C8 C9 C10 C11 . . . . -0.1(8) ?
    C9 C10 C11 C12 . . . . -1.2(8) ?
    C8 C7 C12 C11 . . . . 0.1(7) ?
    C6 C7 C12 C11 . . . . 179.8(4) ?
    C10 C11 C12 C7 . . . . 1.1(7) ?
    Ni1 O1 C13 N4 . . . . -176.8(3) ?
    Ni1 O1 C13 N3 . . . . 5.3(4) ?
    C14 N4 C13 O1 . . . . 2.0(6) ?
    C14 N4 C13 N3 . . . . 180.0(3) ?
    N2 N3 C13 O1 . . . . -6.3(5) ?
    N2 N3 C13 N4 . . . . 175.6(3) ?
    C13 N4 C14 C19 . . . . 2.0(6) ?
    C13 N4 C14 C15 . . . . -179.9(4) ?
    C19 C14 C15 C16 . . . . 1.8(7) ?
    N4 C14 C15 C16 . . . . -176.4(4) ?
    C14 C15 C16 C17 . . . . -0.6(8) ?
    C15 C16 C17 C18 . . . . -0.9(8) ?
    C16 C17 C18 C19 . . . . 1.1(8) ?
    C15 C14 C19 C18 . . . . -1.5(6) ?
    N4 C14 C19 C18 . . . . 176.5(4) ?
    C17 C18 C19 C14 . . . . 0.1(7) ?
    C24 N5 C20 C21 . . . . -1.2(6) ?
    Ni1 N5 C20 C21 . . . . -179.2(3) ?
    N5 C20 C21 C22 . . . . -1.0(7) ?
    C20 C21 C22 C23 . . . . 2.0(7) ?
    C21 C22 C23 C24 . . . . -1.0(7) ?
    C20 N5 C24 C23 . . . . 2.3(6) ?
    Ni1 N5 C24 C23 . . . . -179.4(3) ?
    C20 N5 C24 C25 . . . . -176.2(3) ?
    Ni1 N5 C24 C25 . . . . 2.1(4) ?
    C22 C23 C24 N5 . . . . -1.2(6) ?
    C22 C23 C24 C25 . . . . 177.2(4) ?
    N7 N6 C25 C24 . . . . -179.3(3) ?
    Ni1 N6 C25 C24 . . . . 3.9(4) ?
    N7 N6 C25 C26 . . . . 5.4(6) ?
    Ni1 N6 C25 C26 . . . . -171.4(3) ?
    N5 C24 C25 N6 . . . . -3.9(5) ?
    C23 C24 C25 N6 . . . . 177.6(4) ?
    N5 C24 C25 C26 . . . . 171.7(3) ?
    C23 C24 C25 C26 . . . . -6.8(6) ?
    N6 C25 C26 C27 . . . . 80.5(5) ?
    C24 C25 C26 C27 . . . . -94.6(5) ?
    N6 C25 C26 C31 . . . . -103.9(5) ?
    C24 C25 C26 C31 . . . . 81.0(5) ?
    C31 C26 C27 C28 . . . . -0.5(7) ?
    C25 C26 C27 C28 . . . . 175.2(4) ?
    C26 C27 C28 C29 . . . . 0.4(8) ?
    C27 C28 C29 C30 . . . . 0.1(8) ?
    C28 C29 C30 C31 . . . . -0.5(8) ?
    C27 C26 C31 C30 . . . . 0.1(7) ?
    C25 C26 C31 C30 . . . . -175.5(4) ?
    C29 C30 C31 C26 . . . . 0.4(7) ?
    Ni1 O2 C32 N8 . . . . 174.0(3) ?
    Ni1 O2 C32 N7 . . . . -6.4(4) ?
    C33 N8 C32 O2 . . . . 1.9(6) ?
    C33 N8 C32 N7 . . . . -177.8(3) ?
    N6 N7 C32 O2 . . . . 5.4(5) ?
    N6 N7 C32 N8 . . . . -175.0(3) ?
    C32 N8 C33 C34 . . . . -158.0(4) ?
    C32 N8 C33 C38 . . . . 23.7(6) ?
    C38 C33 C34 C35 . . . . -0.3(7) ?
    N8 C33 C34 C35 . . . . -178.6(4) ?
    C33 C34 C35 C36 . . . . 0.4(8) ?
    C34 C35 C36 C37 . . . . -0.1(8) ?
    C35 C36 C37 C38 . . . . -0.3(9) ?
    C34 C33 C38 C37 . . . . -0.2(7) ?
    N8 C33 C38 C37 . . . . 178.1(4) ?
    C36 C37 C38 C33 . . . . 0.5(9) ?
loop_
    _geom_hbond_atom_site_label_D
    _geom_hbond_atom_site_label_H
    _geom_hbond_atom_site_label_A
    _geom_hbond_site_symmetry_A
    _geom_hbond_distance_DH
    _geom_hbond_distance_HA
    _geom_hbond_distance_DA
    _geom_hbond_angle_DHA
    N3 H3 O3 . 0.88 2.14 2.983(4) 162
    N4 H4 O4 . 0.88 2.11 2.869(5) 145
    N7 H7 O3 4_565 0.88 2.11 2.955(4) 162
    N8 H8 O5 4_565 0.88 2.01 2.819(4) 152
