# Supplementary material for: Bis(1-phenyl-3-{(Z)-[phen­yl(pyridin-2-yl)methyl­idene]amino-κ2 N,N′}urea-κO)nickel(II) dinitrate
Source: Acta Crystallogr Sect E Struct Rep Online. 2012 Jun 16;68(Pt 7):m918. doi: 10.1107/S1600536812026207 (PMC3393185; doi:10.1107/S1600536812026207)
Supplement: Supplementary file 2 [file e-68-0m918-Isup2.hkl]

# 
# h,k,l, Fc-squared, Fo-squared, sigma(Fo-squared) and status flag 
# 
data_I
_shelx_title '  P21/n   hole 1.95 A from O8' 
_shelx_refln_list_code          4 
_shelx_F_calc_maximum      476.31 
_exptl_crystal_F_000      1688.00 
_reflns_d_resolution_high  0.8393 
 
loop_ 
 _symmetry_equiv_pos_as_xyz 
 'x, y, z' 
 '-x+1/2, y+1/2, -z+1/2' 
 '-x, -y, -z' 
 'x-1/2, -y-1/2, z-1/2' 
 
_cell_length_a    14.0112 
_cell_length_b    16.0445 
_cell_length_c    16.4939 
_cell_angle_alpha  90.000 
_cell_angle_beta   95.959 
_cell_angle_gamma  90.000 
 
_shelx_F_squared_multiplier     1.000 
 
loop_ 
 _refln_index_h 
 _refln_index_k 
 _refln_index_l 
 _refln_F_squared_calc 
 _refln_F_squared_meas 
 _refln_F_squared_sigma 
 _refln_observed_status 
   4   0   0    12243.40    13504.95    427.45 o 
   6   0   0      214.57      286.18     13.00 o 
   8   0   0      841.72      846.10     34.50 o 
  10   0   0     8545.56     8228.43    268.78 o 
  12   0   0     2649.98     2492.58    102.11 o 
  14   0   0       38.06        4.54     28.19 o 
  16   0   0      578.71      558.59    101.82 o 
   2   1   0     6840.81     7489.84    214.67 o 
   3   1   0     4267.75     4468.17     81.91 o 
   4   1   0      822.26      913.49     22.42 o 
   5   1   0     1687.96     2054.72     39.12 o 
   6   1   0        2.88       46.61      4.95 o 
   7   1   0       16.09        8.08      6.19 o 
   8   1   0     4218.15     4676.15    108.43 o 
   9   1   0     1278.70     1300.67     34.91 o 
  10   1   0     2067.74     2147.39     54.18 o 
  11   1   0     3693.34     3823.22     97.45 o 
  12   1   0       51.83       58.32     14.87 o 
  13   1   0      210.49      173.23     17.01 o 
  14   1   0      604.56      578.67     31.98 o 
  15   1   0      486.54      428.59     29.87 o 
  16   1   0       81.55       59.54     30.72 o 
   1   2   0     2719.42     1887.29     55.68 o 
   2   2   0      103.40       10.28      1.82 o 
   3   2   0     7424.77     8489.48    154.98 o 
   4   2   0      242.62      194.33      7.49 o 
   5   2   0     1614.45     1501.93     29.40 o 
   6   2   0     3065.65     3026.49     56.81 o 
   7   2   0     5539.47     5862.85    113.61 o 
   8   2   0       16.04       29.98      6.79 o 
   9   2   0     5897.31     6294.46    137.94 o 
  10   2   0      167.70      169.39     11.22 o 
  11   2   0      236.11      207.95     14.43 o 
  12   2   0       15.30      -17.46     14.35 o 
  13   2   0        4.57        2.87     13.79 o 
  14   2   0       44.91       34.11     20.25 o 
  15   2   0      100.61      112.61     25.10 o 
  16   2   0       22.47       10.06     30.01 o 
   1   3   0    20205.69    20309.08    340.94 o 
   2   3   0     7913.01     6153.73    110.10 o 
   3   3   0     1240.27     1020.88     20.15 o 
   4   3   0       20.40      118.09      5.03 o 
   5   3   0     8553.69     9059.62    172.55 o 
   6   3   0     1656.70     1841.02     37.27 o 
   7   3   0     4765.79     4812.37     96.07 o 
   8   3   0      170.11      178.25      8.48 o 
   9   3   0     3820.39     4148.97     97.69 o 
  10   3   0       27.36       35.18     10.79 o 
  11   3   0     3751.05     4051.21    103.09 o 
  12   3   0     1083.67     1118.84     46.55 o 
  13   3   0      336.98      337.02     30.73 o 
  14   3   0       98.12       65.77     21.55 o 
  15   3   0       74.20       57.09     26.34 o 
  16   3   0        7.79       41.72     30.47 o 
   0   4   0   166350.53   144720.64   3097.42 o 
   1   4   0    74379.20    66145.02   1076.42 o 
   2   4   0    21672.71    18792.96    324.41 o 
   3   4   0     9509.87     8392.39    150.28 o 
   4   4   0     1999.58     2600.95     53.19 o 
   5   4   0       91.27      124.36      5.41 o 
   6   4   0      510.66      485.02     13.83 o 
   7   4   0       28.10       23.99      5.39 o 
   8   4   0      785.29      767.32     19.66 o 
   9   4   0     3078.04     3279.49     74.70 o 
  10   4   0     3426.01     3558.66     90.84 o 
  11   4   0     2394.90     2501.04     67.20 o 
  12   4   0     2431.74     2699.00     76.73 o 
  13   4   0      380.49      355.22     31.11 o 
  14   4   0      681.84      648.10     41.97 o 
  15   4   0      183.88      164.78     30.35 o 
  16   4   0      132.08      123.24     33.87 o 
   1   5   0    14645.55    12426.84    198.52 o 
   2   5   0    15770.98    15321.68    251.90 o 
   3   5   0        7.76       -2.11      3.46 o 
   4   5   0     1054.19     1111.63     25.34 o 
   5   5   0      738.88      856.29     22.62 o 
   6   5   0     2801.40     2937.75     58.38 o 
   7   5   0      522.78      527.45     15.56 o 
   8   5   0     1974.73     1805.91     41.30 o 
   9   5   0     1431.33     1558.11     36.70 o 
  10   5   0      959.38     1068.99     31.36 o 
  11   5   0      378.88      382.50     18.99 o 
  12   5   0      781.80      840.63     31.04 o 
  13   5   0      143.18      122.64     24.09 o 
  14   5   0      312.48      321.67     35.39 o 
  15   5   0       18.19       41.10     26.43 o 
  16   5   0       32.17      -17.47     32.91 o 
   0   6   0    22783.60    21335.62    483.34 o 
   1   6   0     1125.52     1120.30     30.93 o 
   2   6   0      255.26      309.09      8.91 o 
   3   6   0     6157.59     6447.21    113.58 o 
   4   6   0     3283.09     3210.75     70.05 o 
   5   6   0     1872.88     2114.42     44.90 o 
   6   6   0      955.46      942.38     22.91 o 
   7   6   0     1139.20     1140.82     27.00 o 
   8   6   0        2.23        5.67      6.52 o 
   9   6   0     4062.47     4133.15     93.11 o 
  10   6   0      475.61      527.54     18.34 o 
  11   6   0      358.04      408.46     19.67 o 
  12   6   0       97.33      119.87     15.85 o 
  13   6   0      110.14       50.17     19.88 o 
  14   6   0       22.42       -5.84     25.33 o 
  15   6   0       93.50      113.79     30.40 o 
   1   7   0    10802.92     9842.94    168.29 o 
   2   7   0     5832.98     5649.62    107.77 o 
   3   7   0       63.10       90.96      5.34 o 
   4   7   0      190.25      185.59      9.03 o 
   5   7   0     6832.46     7104.75    143.83 o 
   6   7   0      469.52      600.20     16.97 o 
   7   7   0      330.96      278.63     10.63 o 
   8   7   0      497.96      515.00     16.75 o 
   9   7   0     1547.74     1582.21     40.19 o 
  10   7   0      120.11      130.34     10.68 o 
  11   7   0      557.69      567.15     24.10 o 
  12   7   0      612.20      711.14     42.29 o 
  13   7   0      214.50      194.91     27.96 o 
  14   7   0      123.39      144.69     30.46 o 
  15   7   0       51.74       43.32     35.59 o 
   0   8   0     1020.58     1001.33     45.43 o 
   1   8   0     9347.11     9173.78    156.10 o 
   2   8   0     3632.89     3329.24     64.99 o 
   3   8   0     9869.82     9411.76    171.59 o 
   4   8   0        6.03       -5.80      6.97 o 
   5   8   0       51.90       49.70      5.60 o 
   6   8   0      756.30      719.19     19.80 o 
   7   8   0     1191.36     1186.89     31.36 o 
   8   8   0        0.19       -1.52      7.48 o 
   9   8   0     1465.15     1577.97     40.90 o 
  10   8   0       27.45       28.60      9.58 o 
  11   8   0        0.28      -15.38     10.25 o 
  12   8   0      361.88      400.76     37.00 o 
  13   8   0     1463.35     1581.57     77.72 o 
  14   8   0       27.58       43.88     29.18 o 
  15   8   0      174.14      131.91     41.10 o 
   1   9   0     1422.77     1414.66     28.98 o 
   2   9   0     1778.06     1764.97     35.98 o 
   3   9   0     3115.69     3160.28     62.58 o 
   4   9   0     2122.91     1980.85     39.45 o 
   5   9   0     1401.57     1450.84     33.82 o 
   6   9   0        4.39       -2.65      8.49 o 
   7   9   0      948.93      958.29     25.33 o 
   8   9   0     5521.40     5657.00    126.86 o 
   9   9   0        6.31       11.81      9.60 o 
  10   9   0      246.72      278.70     15.09 o 
  11   9   0       17.69        9.35     11.52 o 
  12   9   0      192.33      165.96     28.55 o 
  13   9   0      228.80      179.19     32.11 o 
  14   9   0      278.26      318.47     41.29 o 
   0  10   0     4557.56     4444.84    117.12 o 
   1  10   0      451.71      487.30     13.36 o 
   2  10   0     1748.39     1765.89     34.76 o 
   3  10   0       70.61       57.92      7.66 o 
   4  10   0      778.41      816.84     20.81 o 
   5  10   0       82.48      133.09      8.97 o 
   6  10   0      684.06      713.97     20.56 o 
   7  10   0      282.45      292.74     13.51 o 
   8  10   0      160.93      150.80     11.62 o 
   9  10   0      280.83      232.24     15.03 o 
  10  10   0     1084.33     1193.20     40.87 o 
  11  10   0      755.37      809.86     34.30 o 
  12  10   0      742.99      819.99     42.57 o 
  13  10   0       86.73      108.36     32.80 o 
  14  10   0        2.56       -7.98     57.67 o 
   1  11   0      596.70      674.53     17.71 o 
   2  11   0     2299.62     2469.69     48.71 o 
   3  11   0      287.87      299.34     11.73 o 
   4  11   0      346.06      398.72     14.19 o 
   5  11   0      564.97      571.39     18.13 o 
   6  11   0       76.61       67.42      8.13 o 
   7  11   0      141.22      122.24     11.08 o 
   8  11   0      702.01      743.69     31.44 o 
   9  11   0       20.63        4.41     12.06 o 
  10  11   0        0.54      -10.00     12.60 o 
  11  11   0       11.84        8.15     13.93 o 
  12  11   0      303.98      356.77     27.77 o 
  13  11   0      149.82       74.41     32.37 o 
   0  12   0      640.66      574.07     22.36 o 
   1  12   0      711.72      799.01     20.17 o 
   2  12   0        6.42        2.03      7.04 o 
   3  12   0     2407.76     2359.50     46.97 o 
   4  12   0      206.40      190.84     10.36 o 
   5  12   0        0.89      -11.59      8.76 o 
   6  12   0      107.20      128.54     10.97 o 
   7  12   0      371.30      445.98     21.29 o 
   8  12   0      180.87      143.90     14.42 o 
   9  12   0      172.11      156.78     19.63 o 
  10  12   0       81.30       89.57     18.90 o 
  11  12   0       17.16      -12.67     25.58 o 
  12  12   0        0.18        5.22     17.96 o 
   1  13   0      171.23      196.22     11.06 o 
   2  13   0      189.00      195.29     12.73 o 
   3  13   0      142.98      146.47      9.60 o 
   4  13   0     1646.79     1855.07     43.52 o 
   5  13   0     2552.30     2871.88     77.30 o 
   6  13   0      114.68      108.92     17.92 o 
   7  13   0      187.09      198.08     18.16 o 
   8  13   0      512.27      539.21     32.58 o 
   9  13   0      367.00      389.41     31.93 o 
  10  13   0      327.30      315.88     25.72 o 
  11  13   0      160.29      146.88     34.36 o 
  12  13   0       69.90      100.37     19.96 o 
   0  14   0       83.53       49.56     14.07 o 
   1  14   0      185.42      163.38     11.43 o 
   2  14   0     2557.00     2821.84     63.62 o 
   3  14   0     1060.55     1277.55     35.08 o 
   4  14   0      275.57      299.34     14.84 o 
   5  14   0       40.47       11.03     14.76 o 
   6  14   0      545.29      597.83     34.15 o 
   7  14   0       38.02       48.90     17.96 o 
   8  14   0        0.06       17.66     17.69 o 
   9  14   0        9.73       18.57     18.34 o 
  10  14   0      103.05      116.67     29.07 o 
  11  14   0        4.98       18.39     20.57 o 
   1  15   0        6.64      -15.50     11.04 o 
   2  15   0      269.42      289.04     16.73 o 
   3  15   0      302.96      322.58     17.60 o 
   4  15   0      938.12      906.87     40.41 o 
   5  15   0        8.04       22.34     17.42 o 
   6  15   0        0.99      -16.19     16.97 o 
   7  15   0        3.65      -25.44     16.96 o 
   8  15   0      222.79      275.78     32.62 o 
   9  15   0        6.71       23.25     29.36 o 
  10  15   0       34.63       13.52     20.29 o 
   0  16   0      693.00      781.23     43.32 o 
   1  16   0      393.36      332.02     20.61 o 
   2  16   0       47.88       20.58     17.28 o 
   3  16   0      189.30      205.83     21.80 o 
   4  16   0      653.60      745.06     37.31 o 
   5  16   0        8.25       11.19     17.54 o 
   6  16   0      304.99      303.95     25.98 o 
   7  16   0       61.24       77.65     20.65 o 
   8  16   0        0.76       30.62     22.47 o 
   9  16   0       44.72       18.77     27.32 o 
   1  17   0       23.77       32.03     18.47 o 
   2  17   0       34.31       31.09     18.63 o 
   3  17   0        1.11       -2.38     18.76 o 
   4  17   0        1.97        4.33     32.16 o 
   5  17   0      459.63      546.73     50.87 o 
   6  17   0        2.39      -20.75     19.22 o 
   7  17   0       89.58       87.99     23.19 o 
   0  18   0       66.51       35.08     37.81 o 
   1  18   0        6.58       17.74     25.99 o 
   2  18   0        1.75      -25.06     27.28 o 
   3  18   0      301.85      313.30     27.97 o 
   4  18   0        5.04       27.05     24.32 o 
   5  18   0       34.56       31.39     27.50 o 
   1  19   0        1.98       41.24     28.77 o 
 -15   0   1     1117.59      958.10     66.93 o 
 -13   0   1       41.57       -0.35     20.43 o 
 -11   0   1      276.92      324.53     21.40 o 
  -9   0   1      605.20      589.21     28.04 o 
  -7   0   1     2896.75     2631.81     74.65 o 
  -5   0   1     1128.47      698.89     25.58 o 
  -3   0   1    22318.98    21520.54    565.13 o 
   3   0   1       21.70       29.54      9.40 o 
   5   0   1     7548.43     8165.12    283.85 o 
   7   0   1    15780.24    15800.55    482.07 o 
   9   0   1     2442.91     2399.22     82.45 o 
  11   0   1     3933.86     3993.45    152.46 o 
  13   0   1      355.10      358.47     30.60 o 
  15   0   1      723.21      579.60     61.57 o 
 -16   1   1       13.29       10.60     24.25 o 
 -15   1   1       46.82       24.57     20.59 o 
 -14   1   1      722.46      645.97     34.60 o 
 -13   1   1      667.05      657.39     29.26 o 
 -12   1   1      115.94      104.54     13.49 o 
 -11   1   1      399.89      387.51     16.44 o 
 -10   1   1       13.38        7.27      8.80 o 
  -9   1   1     1806.67     1948.90     48.99 o 
  -8   1   1      516.52      613.07     16.69 o 
  -7   1   1      278.78      258.22      8.64 o 
  -6   1   1       24.96        7.26      3.82 o 
  -5   1   1      226.05      196.31      6.28 o 
  -4   1   1     1066.12      989.69     19.69 o 
  -3   1   1       88.87       44.24      2.96 o 
  -2   1   1      221.42      232.29     13.37 o 
   2   1   1      212.57      154.82      4.88 o 
   3   1   1     4311.81     5773.09    125.40 o 
   4   1   1     5467.45     5030.94    114.59 o 
   5   1   1     1234.32     1234.83     26.20 o 
   6   1   1     5689.10     5863.83    116.09 o 
   7   1   1      367.17      384.47     12.68 o 
   8   1   1      106.78       69.87      7.34 o 
   9   1   1     2367.38     2306.28     56.38 o 
  10   1   1      316.59      284.68     15.25 o 
  11   1   1     3638.66     3820.21    103.86 o 
  12   1   1        8.14        3.04     13.61 o 
  13   1   1       30.13        7.76     13.27 o 
  14   1   1       53.41       50.40     17.08 o 
  15   1   1      221.28      156.91     29.18 o 
  16   1   1        1.71       11.96     42.55 o 
 -16   2   1      191.98      124.45     55.79 o 
 -15   2   1       10.60      -30.82     20.55 o 
 -14   2   1      309.25      304.56     28.08 o 
 -13   2   1       40.16       48.86     16.25 o 
 -12   2   1      937.92     1026.32     34.69 o 
 -11   2   1      263.35      266.12     14.40 o 
 -10   2   1     3590.31     3716.79     81.24 o 
  -9   2   1     2199.54     2059.23     44.93 o 
  -8   2   1     1228.08     1190.11     29.99 o 
  -7   2   1      210.04      269.57     11.81 o 
  -6   2   1     2208.78     2233.86     43.28 o 
  -5   2   1      304.17      337.53     10.35 o 
  -4   2   1     1984.63     2327.50     41.16 o 
  -3   2   1     2222.14     2366.35     44.46 o 
  -2   2   1      402.10      262.57      6.56 o 
  -1   2   1       23.77       27.90      3.20 o 
   0   2   1    20945.34    13330.66    385.69 o 
   1   2   1      352.32      272.60     13.96 o 
   2   2   1    16488.75    13279.37    260.55 o 
   3   2   1      246.04      341.55      7.69 o 
   4   2   1     2240.05     2155.69     39.43 o 
   5   2   1     2569.58     2870.48     54.23 o 
   6   2   1     2414.07     2602.31     49.76 o 
   7   2   1      148.66       91.97      6.75 o 
   8   2   1     1960.65     2020.67     45.25 o 
   9   2   1     1401.56     1434.27     36.21 o 
  10   2   1      808.99      824.67     26.75 o 
  11   2   1        1.30      -23.22     15.48 o 
  12   2   1      624.08      613.26     27.26 o 
  13   2   1        0.99       16.50     14.37 o 
  14   2   1      119.19      124.78     21.70 o 
  15   2   1      110.75       81.96     26.46 o 
  16   2   1      467.28      429.90     55.99 o 
 -16   3   1       23.94       15.10     26.45 o 
 -15   3   1       40.99       20.59     21.83 o 
 -14   3   1      325.09      240.14     25.86 o 
 -13   3   1        0.57       11.54     16.52 o 
 -12   3   1      155.29      166.45     16.44 o 
 -11   3   1      529.92      506.41     19.91 o 
 -10   3   1      606.15      588.40     17.89 o 
  -9   3   1     1059.22     1066.10     28.93 o 
  -8   3   1     1622.15     1688.49     40.35 o 
  -7   3   1       94.91       99.06      7.18 o 
  -6   3   1     2691.14     2354.36     46.57 o 
  -5   3   1       20.19        9.62      3.60 o 
  -4   3   1     4275.99     3805.85     70.72 o 
  -3   3   1     2621.87     2804.73     52.39 o 
  -2   3   1     4315.02     3985.65     71.34 o 
  -1   3   1    10103.32    10055.68    176.59 o 
   0   3   1      247.22      197.98      4.71 o 
   1   3   1     5630.02     4754.61     74.68 o 
   2   3   1    13944.11    12939.69    222.14 o 
   3   3   1      320.73      203.51      5.98 o 
   4   3   1     2632.52     2473.88     43.78 o 
   5   3   1     3519.90     4285.33     79.82 o 
   6   3   1     2252.24     2257.72     43.65 o 
   7   3   1      144.94      207.37     10.16 o 
   8   3   1     8051.51     8645.36    187.28 o 
   9   3   1      232.83      199.14     12.25 o 
  10   3   1       72.90       72.85     11.30 o 
  11   3   1     1548.49     1650.55     50.81 o 
  12   3   1     2060.19     2151.70     64.13 o 
  13   3   1       33.41       24.75     14.98 o 
  14   3   1      144.22      143.24     20.83 o 
  15   3   1      276.92      270.25     33.01 o 
  16   3   1        0.52      -16.81     28.73 o 
 -16   4   1      103.02       97.29     30.18 o 
 -15   4   1      138.66      115.94     27.18 o 
 -14   4   1       63.23       40.39     21.44 o 
 -13   4   1      137.59      133.14     16.26 o 
 -12   4   1      496.15      554.15     23.89 o 
 -11   4   1     1094.76     1195.36     38.46 o 
 -10   4   1     1365.92     1430.68     34.57 o 
  -9   4   1       23.27        4.58      8.21 o 
  -8   4   1       27.65       24.92      6.68 o 
  -7   4   1     1522.59     1571.93     36.13 o 
  -6   4   1      749.73      734.70     19.06 o 
  -5   4   1      171.35      207.65      8.05 o 
  -4   4   1       66.86       56.86      4.01 o 
  -3   4   1       43.55      112.46      5.35 o 
  -2   4   1        7.93       -5.01      3.86 o 
  -1   4   1     1057.85      690.58     14.65 o 
   0   4   1       83.09       28.46      4.35 o 
   1   4   1     7699.62     6651.12    102.01 o 
   2   4   1     1467.47     1028.99     20.65 o 
   3   4   1      476.80      292.98      7.31 o 
   4   4   1     1579.27     1866.68     35.05 o 
   5   4   1        0.13        4.63      4.76 o 
   6   4   1      131.33      172.60      6.89 o 
   7   4   1     2064.68     2115.73     43.60 o 
   8   4   1     1335.87     1298.87     34.44 o 
   9   4   1     3804.42     4078.62     96.45 o 
  10   4   1      497.70      526.76     20.90 o 
  11   4   1      438.34      535.41     32.19 o 
  12   4   1      854.58      798.95     35.81 o 
  13   4   1       15.22       21.26     16.12 o 
  14   4   1       32.07       39.08     20.38 o 
  15   4   1        1.48      -11.01     35.62 o 
  16   4   1      201.44      224.26     59.67 o 
 -16   5   1       70.94       79.63     31.66 o 
 -15   5   1      389.23      439.70     40.64 o 
 -14   5   1        8.00      -14.82     22.93 o 
 -13   5   1        1.35        2.47     16.66 o 
 -12   5   1        4.00        9.95     13.79 o 
 -11   5   1      324.22      344.94     20.53 o 
 -10   5   1       15.04       15.13      8.27 o 
  -9   5   1      877.98      856.88     23.31 o 
  -8   5   1        0.03       -1.76      6.50 o 
  -7   5   1      293.14      292.39     11.28 o 
  -6   5   1       65.69       81.75      8.33 o 
  -5   5   1     6729.93     6832.77    137.45 o 
  -4   5   1      277.26      229.60      7.34 o 
  -3   5   1     3794.93     3938.31     74.95 o 
  -2   5   1      397.76      384.97     10.36 o 
  -1   5   1    15055.47    13823.09    226.82 o 
   0   5   1    27188.49    25677.45    399.85 o 
   1   5   1     4616.33     4346.58     69.19 o 
   2   5   1    21528.00    20702.37    348.58 o 
   3   5   1      182.51      170.28      6.00 o 
   4   5   1      523.77      376.54     10.37 o 
   5   5   1     2724.26     2349.30     47.69 o 
   6   5   1      306.45      350.68     10.76 o 
   7   5   1     1055.06     1061.92     24.23 o 
   8   5   1        0.04       -9.67      6.45 o 
   9   5   1     1117.83     1132.82     34.53 o 
  10   5   1        0.19      -16.53     11.02 o 
  11   5   1     1738.32     1795.58     51.30 o 
  12   5   1      169.78      175.83     17.69 o 
  13   5   1        5.65        8.11     16.27 o 
  14   5   1       43.43       -3.41     24.97 o 
  15   5   1       27.18        1.11     25.45 o 
 -15   6   1      188.83      182.57     33.26 o 
 -14   6   1       10.05      -31.68     33.79 o 
 -13   6   1      348.42      324.97     36.29 o 
 -12   6   1     1146.57     1172.19     53.85 o 
 -11   6   1      428.96      494.91     18.09 o 
 -10   6   1      689.67      754.28     23.57 o 
  -9   6   1      458.93      511.44     16.83 o 
  -8   6   1      177.79      214.41     11.39 o 
  -7   6   1       18.00       26.05      7.68 o 
  -6   6   1     2225.60     2513.77     62.32 o 
  -5   6   1      582.50      704.17     17.39 o 
  -4   6   1     1005.56     1122.29     25.15 o 
  -3   6   1      847.85      711.04     18.28 o 
  -2   6   1     5019.32     5444.15    124.72 o 
  -1   6   1    15844.60    14041.31    225.62 o 
   0   6   1    12003.06    12658.63    222.09 o 
   1   6   1     1776.24     1648.82     30.58 o 
   2   6   1    24134.52    24618.40    457.02 o 
   3   6   1     9762.14     9055.69    174.30 o 
   4   6   1     2082.45     1856.71     46.21 o 
   5   6   1     2361.50     2677.81     53.93 o 
   6   6   1      448.07      407.53     13.32 o 
   7   6   1     2114.68     2303.11     49.37 o 
   8   6   1     1561.22     1693.72     39.42 o 
   9   6   1      581.21      647.68     23.11 o 
  10   6   1     3547.84     3724.34     99.85 o 
  11   6   1      181.06      177.63     16.21 o 
  12   6   1      244.18      234.89     22.73 o 
  13   6   1      598.18      589.54     36.07 o 
  14   6   1      104.42       70.75     27.31 o 
  15   6   1       35.95       -1.85     25.93 o 
 -15   7   1        8.14       33.61     30.20 o 
 -14   7   1       35.92       16.50     32.53 o 
 -13   7   1      689.49      625.83     41.93 o 
 -12   7   1        0.95       -6.65     10.56 o 
 -11   7   1        1.10        2.99      9.45 o 
 -10   7   1     1376.87     1395.23     38.62 o 
  -9   7   1      283.29      283.30     13.35 o 
  -8   7   1     2450.11     2633.73     57.00 o 
  -7   7   1       42.62       38.57      6.70 o 
  -6   7   1      265.39      274.34     11.69 o 
  -5   7   1       43.45       81.16      6.48 o 
  -4   7   1      513.44      569.16     15.33 o 
  -3   7   1      478.08      463.42     16.24 o 
  -2   7   1     4643.45     4255.53     78.85 o 
  -1   7   1      465.42      512.79     12.36 o 
   0   7   1     8769.16     8481.74    154.86 o 
   1   7   1     1078.06     1058.58     21.08 o 
   2   7   1     9252.18     8545.80    154.75 o 
   3   7   1      536.22      485.35     12.77 o 
   4   7   1     1768.57     1677.96     39.01 o 
   5   7   1     1151.36     1272.66     28.53 o 
   6   7   1      555.68      588.41     16.68 o 
   7   7   1      507.92      491.43     15.25 o 
   8   7   1     2945.85     3288.91     72.10 o 
   9   7   1       51.49       51.59      8.45 o 
  10   7   1     1078.09     1160.92     48.93 o 
  11   7   1      210.23      227.80     17.46 o 
  12   7   1      257.61      271.28     24.21 o 
  13   7   1        0.05      -20.95     19.40 o 
  14   7   1      472.18      403.33     41.71 o 
  15   7   1       26.58       11.37     28.70 o 
 -15   8   1        2.74        8.63     30.18 o 
 -14   8   1       65.32       36.74     29.61 o 
 -13   8   1       76.54       61.87     25.62 o 
 -12   8   1      708.38      741.96     40.61 o 
 -11   8   1      565.06      590.82     26.18 o 
 -10   8   1       26.94      -12.01     11.74 o 
  -9   8   1      173.30      176.96     10.99 o 
  -8   8   1        2.09      -10.73      7.16 o 
  -7   8   1       10.49        4.35      6.62 o 
  -6   8   1     1238.14     1278.21     33.20 o 
  -5   8   1      334.89      452.16     13.09 o 
  -4   8   1     1146.26     1118.20     27.32 o 
  -3   8   1     3138.93     2884.08     64.33 o 
  -2   8   1       98.33       97.17      8.04 o 
  -1   8   1       33.83       48.98      4.90 o 
   0   8   1     6599.73     6675.63    122.19 o 
   1   8   1       40.21       30.74      4.76 o 
   2   8   1      287.32      310.38      9.57 o 
   3   8   1       55.58       59.06      5.61 o 
   4   8   1      693.01      618.91     18.37 o 
   5   8   1       26.52       40.57      7.42 o 
   6   8   1     2730.74     2822.97     60.12 o 
   7   8   1      185.04      197.55      9.53 o 
   8   8   1        0.90      -11.40      7.60 o 
   9   8   1      215.20      235.75     12.50 o 
  10   8   1       19.57       12.34     10.40 o 
  11   8   1       91.90       67.84     16.09 o 
  12   8   1      750.79      778.13     41.56 o 
  13   8   1        1.05       17.40     25.21 o 
  14   8   1        0.72      -31.74     38.56 o 
 -14   9   1      114.52      109.34     33.44 o 
 -13   9   1      110.90       91.31     18.00 o 
 -12   9   1      277.53      267.58     18.26 o 
 -11   9   1      993.11     1057.01     39.15 o 
 -10   9   1       74.37       43.15     13.17 o 
  -9   9   1      249.26      268.52     14.04 o 
  -8   9   1      174.14      222.63     12.55 o 
  -7   9   1      342.81      342.26     12.35 o 
  -6   9   1       33.54       31.31      7.45 o 
  -5   9   1      214.76      201.14     11.56 o 
  -4   9   1      905.66      675.17     17.85 o 
  -3   9   1     1458.97     1427.98     30.05 o 
  -2   9   1     7698.59     6972.48    120.57 o 
  -1   9   1    15761.23    15794.55    269.25 o 
   0   9   1      448.58      399.64     12.44 o 
   1   9   1      843.68      726.44     19.16 o 
   2   9   1     6600.90     6641.66    135.66 o 
   3   9   1     1172.79     1197.44     27.87 o 
   4   9   1      221.76      115.10     10.51 o 
   5   9   1      377.59      376.31     13.13 o 
   6   9   1       54.33       74.69      7.72 o 
   7   9   1      393.71      441.08     16.47 o 
   8   9   1     1193.97     1318.04     35.53 o 
   9   9   1     1324.11     1459.30     53.84 o 
  10   9   1        0.09        5.16      9.97 o 
  11   9   1      702.25      654.89     35.68 o 
  12   9   1      210.10      221.85     26.08 o 
  13   9   1       96.91      104.42     45.71 o 
  14   9   1      772.70      788.86     58.33 o 
 -14  10   1        0.04      -26.72     30.55 o 
 -13  10   1      373.02      341.79     42.85 o 
 -12  10   1       13.86       19.57     15.27 o 
 -11  10   1       60.82       79.89     15.66 o 
 -10  10   1        5.12       20.17     12.43 o 
  -9  10   1      265.06      253.22     14.80 o 
  -8  10   1      393.81      435.10     18.48 o 
  -7  10   1       92.32      108.32     12.31 o 
  -6  10   1       45.70       56.38      6.51 o 
  -5  10   1      288.18      300.19     12.32 o 
  -4  10   1        0.01       -6.63      5.02 o 
  -3  10   1     3168.30     3180.11     57.25 o 
  -2  10   1     4157.80     3876.24     70.88 o 
  -1  10   1     9783.09     9864.67    174.43 o 
   0  10   1       37.87       41.80      6.38 o 
   1  10   1       48.04       18.67      8.01 o 
   2  10   1        9.31       -3.34      5.40 o 
   3  10   1     4712.80     4475.50     87.05 o 
   4  10   1     1343.25     1309.07     30.62 o 
   5  10   1        4.11        3.88      6.70 o 
   6  10   1      358.49      335.31     15.12 o 
   7  10   1     3741.70     3997.55     91.65 o 
   8  10   1      137.56      152.01     13.61 o 
   9  10   1     1159.16     1180.11     36.52 o 
  10  10   1       35.67       29.71     11.68 o 
  11  10   1      415.97      414.58     31.33 o 
  12  10   1        4.47        6.22     26.02 o 
  13  10   1      346.36      351.94     42.18 o 
  14  10   1       26.67       58.71     32.07 o 
 -13  11   1        1.20       12.80     18.26 o 
 -12  11   1        4.09       21.40     18.05 o 
 -11  11   1      530.56      622.69     42.02 o 
 -10  11   1       15.31       -8.09     16.60 o 
  -9  11   1      156.03      171.27     15.16 o 
  -8  11   1        2.60       -8.65     10.31 o 
  -7  11   1      285.99      277.57     12.63 o 
  -6  11   1      274.81      221.45     13.63 o 
  -5  11   1      217.43      172.48     10.48 o 
  -4  11   1      180.11      308.41     13.42 o 
  -3  11   1        0.11       -8.65      5.77 o 
  -2  11   1     1220.84     1444.64     31.19 o 
  -1  11   1      537.63      500.41     14.27 o 
   0  11   1      941.88      778.26     19.41 o 
   1  11   1      101.93       66.99      6.88 o 
   2  11   1        3.51       -3.26      5.25 o 
   3  11   1      246.48      264.72     10.91 o 
   4  11   1        7.01        4.82      7.36 o 
   5  11   1     1154.28     1204.97     30.18 o 
   6  11   1      473.74      433.47     15.67 o 
   7  11   1      106.48      104.94     12.64 o 
   8  11   1      219.47      244.22     13.51 o 
   9  11   1        7.75        2.64     13.80 o 
  10  11   1      254.10      218.13     22.74 o 
  11  11   1       54.00       19.89     16.96 o 
  12  11   1      112.55      111.46     32.94 o 
  13  11   1        0.17      -15.83     29.45 o 
 -12  12   1      407.94      413.71     42.12 o 
 -11  12   1      240.43      183.14     21.89 o 
 -10  12   1       56.85       52.69     18.21 o 
  -9  12   1       11.57      -22.69     16.08 o 
  -8  12   1       34.54       23.61     14.27 o 
  -7  12   1        3.66       -5.65      8.98 o 
  -6  12   1      697.18      661.55     30.46 o 
  -5  12   1      297.12      316.27     12.59 o 
  -4  12   1       44.84       33.80      7.35 o 
  -3  12   1      152.20      105.22      8.94 o 
  -2  12   1        3.22       -9.48      6.56 o 
  -1  12   1       12.10        5.30      6.65 o 
   0  12   1      126.73       95.37      9.20 o 
   1  12   1      640.27      594.39     17.28 o 
   2  12   1        1.26      -12.61      8.41 o 
   3  12   1      134.99      146.19      9.91 o 
   4  12   1     1534.82     1699.33     40.69 o 
   5  12   1      305.87      269.25     12.96 o 
   6  12   1       15.76       -6.19      9.02 o 
   7  12   1       89.19       81.23     10.52 o 
   8  12   1       35.59       25.41     12.08 o 
   9  12   1      290.92      279.05     17.39 o 
  10  12   1        6.50       -2.67     15.48 o 
  11  12   1      353.89      328.61     26.97 o 
  12  12   1      101.91      108.32     44.38 o 
 -12  13   1      328.42      288.55     27.52 o 
 -11  13   1      196.85      179.81     30.81 o 
 -10  13   1        9.44       -1.08     17.68 o 
  -9  13   1       18.81      -22.51     22.45 o 
  -8  13   1       97.07       44.78     20.29 o 
  -7  13   1       35.64       31.67     16.35 o 
  -6  13   1      545.00      518.58     20.77 o 
  -5  13   1        1.11       -2.77     11.53 o 
  -4  13   1     1654.94     1745.63     39.21 o 
  -3  13   1     1619.79     1724.70     40.52 o 
  -2  13   1     2110.81     2206.82     53.46 o 
  -1  13   1      526.08      570.22     17.35 o 
   0  13   1       45.74       28.99      7.74 o 
   1  13   1      110.27      103.42      9.21 o 
   2  13   1     1735.41     1912.96     43.20 o 
   3  13   1      183.83      172.97     11.15 o 
   4  13   1      684.22      635.25     23.86 o 
   5  13   1      273.12      305.52     15.91 o 
   6  13   1       29.92       38.76     11.97 o 
   7  13   1        0.29       16.79     13.56 o 
   8  13   1     1140.79     1123.60     54.24 o 
   9  13   1       45.06       72.45     18.22 o 
  10  13   1       82.82       36.29     21.35 o 
  11  13   1       65.60       67.14     21.99 o 
  12  13   1      280.42      283.27     42.38 o 
 -11  14   1       34.83        4.52     20.91 o 
 -10  14   1        3.26       10.94     19.23 o 
  -9  14   1      329.33      306.68     34.79 o 
  -8  14   1       22.45        4.84     17.98 o 
  -7  14   1       33.38       25.94     24.90 o 
  -6  14   1       61.97       34.10     18.00 o 
  -5  14   1      412.77      370.94     17.19 o 
  -4  14   1      333.92      299.14     22.40 o 
  -3  14   1     1139.33     1192.78     34.23 o 
  -2  14   1       29.44       12.04     12.49 o 
  -1  14   1       27.17       -2.44      9.59 o 
   0  14   1      532.53      436.86     16.79 o 
   1  14   1      418.06      339.02     19.88 o 
   2  14   1      166.79      113.74     11.06 o 
   3  14   1      327.56      274.17     13.78 o 
   4  14   1      490.22      459.51     19.86 o 
   5  14   1      135.72       97.82     15.69 o 
   6  14   1       34.30       -1.99     20.34 o 
   7  14   1     1020.00     1053.80     47.66 o 
   8  14   1       19.09       33.59     17.98 o 
   9  14   1      661.46      605.88     37.34 o 
  10  14   1      137.80      126.24     33.00 o 
  11  14   1       92.73       74.43     33.62 o 
 -10  15   1        1.67       22.93     20.92 o 
  -9  15   1        0.53       -9.34     19.33 o 
  -8  15   1        6.65      -12.38     18.76 o 
  -7  15   1      103.40       78.86     19.60 o 
  -6  15   1       11.78       10.88     18.18 o 
  -5  15   1      414.93      417.17     31.72 o 
  -4  15   1      282.19      288.03     21.29 o 
  -3  15   1        1.86       -7.78     17.24 o 
  -2  15   1      136.68      139.71     15.53 o 
  -1  15   1      256.47      257.22     21.12 o 
   0  15   1      100.00       86.22     12.19 o 
   1  15   1       10.17      -11.03     10.76 o 
   2  15   1       25.88       21.84     12.06 o 
   3  15   1      171.22      211.90     19.40 o 
   4  15   1        9.05        1.51     15.61 o 
   5  15   1      519.86      572.77     41.27 o 
   6  15   1       21.97        0.45     20.25 o 
   7  15   1      206.95      215.86     27.29 o 
   8  15   1      497.12      594.68     39.78 o 
   9  15   1       65.40       68.39     21.26 o 
  10  15   1       15.60       -3.67     19.72 o 
  -9  16   1        9.75      -11.76     21.11 o 
  -8  16   1       64.46       65.95     21.39 o 
  -7  16   1      161.90      183.87     23.28 o 
  -6  16   1       67.92      105.76     23.84 o 
  -5  16   1       34.00       42.72     27.49 o 
  -4  16   1        2.96       26.52     20.20 o 
  -3  16   1      602.03      620.15     34.43 o 
  -2  16   1      308.43      323.47     22.96 o 
  -1  16   1      214.20      203.97     17.75 o 
   0  16   1      118.61      107.73     15.73 o 
   1  16   1      151.19      141.19     20.30 o 
   2  16   1       17.86       -0.01     17.28 o 
   3  16   1      665.85      718.69     49.02 o 
   4  16   1       34.48       36.41     18.24 o 
   5  16   1        0.30      -16.10     17.30 o 
   6  16   1        1.03      -13.17     17.18 o 
   7  16   1      145.09      136.14     22.46 o 
   8  16   1        0.03      -18.42     19.98 o 
  -7  17   1       15.98       27.74     27.30 o 
  -6  17   1       40.93       52.65     20.99 o 
  -5  17   1       89.49       94.97     25.65 o 
  -4  17   1      136.07      124.49     30.92 o 
  -3  17   1      147.31      160.55     21.88 o 
  -2  17   1      326.69      312.27     25.45 o 
  -1  17   1       82.05       49.50     19.02 o 
   0  17   1       13.29       18.11     18.19 o 
   1  17   1       60.63       42.79     18.70 o 
   2  17   1      301.60      302.73     24.79 o 
   3  17   1        3.62      -32.08     21.38 o 
   4  17   1      210.39      207.94     23.59 o 
   5  17   1       88.65       97.54     21.15 o 
   6  17   1       54.60       65.10     22.10 o 
   7  17   1      135.67      159.16     46.35 o 
  -5  18   1       12.61       17.70     20.12 o 
  -4  18   1      301.63      307.93     59.42 o 
  -3  18   1       64.32       33.29     29.76 o 
  -2  18   1       43.67       80.68     27.36 o 
  -1  18   1       55.42       35.40     26.94 o 
   0  18   1      108.01      102.40     28.02 o 
   1  18   1        1.21      -12.33     18.50 o 
   2  18   1        7.31      -24.49     18.98 o 
   3  18   1       16.96      -11.29     18.45 o 
   4  18   1       25.67       18.77     19.13 o 
   5  18   1       26.32       -8.44     20.48 o 
  -1  19   1       51.07       58.82     33.99 o 
   0  19   1        0.22        3.34     27.39 o 
   1  19   1        0.49      -17.52     27.80 o 
 -16   0   2       71.10       46.18     73.27 o 
 -14   0   2      181.32      118.33     32.72 o 
 -12   0   2     1984.83     2042.54     75.64 o 
 -10   0   2       68.82       45.40     22.50 o 
  -8   0   2     4228.27     4047.05    121.46 o 
  -6   0   2     9063.92     9011.38    261.32 o 
  -4   0   2     8899.06     9141.98    242.58 o 
  -2   0   2     4920.88     4900.55    130.64 o 
   0   0   2    11051.63     6275.71    431.46 o 
   2   0   2    23716.81    33768.43   1524.85 o 
   4   0   2     1259.71     1029.46     53.51 o 
   6   0   2     8626.76     9036.03    271.93 o 
   8   0   2      429.89      582.30     23.97 o 
  10   0   2      639.31      779.82     41.13 o 
  12   0   2     1945.61     2063.50     86.60 o 
  14   0   2       21.49       30.81     25.39 o 
  16   0   2      840.51      872.16    100.28 o 
 -16   1   2      198.76      173.95     38.38 o 
 -15   1   2      189.66      156.69     35.27 o 
 -14   1   2      285.67      248.86     26.38 o 
 -13   1   2       14.46      -19.97     13.31 o 
 -12   1   2        4.87       -7.51     11.57 o 
 -11   1   2       66.68       67.84     10.34 o 
 -10   1   2      868.57      868.97     25.49 o 
  -9   1   2       56.78       73.99      9.50 o 
  -8   1   2      475.33      419.66     12.68 o 
  -7   1   2      816.70      783.75     19.67 o 
  -6   1   2        7.90       -6.23      4.16 o 
  -5   1   2     1737.75     1480.86     33.94 o 
  -4   1   2     5813.25     5141.96     97.13 o 
  -3   1   2    67589.38    63810.90   1187.41 o 
  -2   1   2    36710.89    33117.19    616.96 o 
  -1   1   2     4065.75     3454.42     76.50 o 
   0   1   2      828.47      527.95     22.06 o 
   1   1   2       75.81        8.18      3.34 o 
   2   1   2    14552.37    17321.68    432.17 o 
   3   1   2     2739.17     3535.79     79.94 o 
   4   1   2     3178.74     3994.45     90.09 o 
   5   1   2     3223.09     3729.81     75.00 o 
   6   1   2     2359.27     2615.82     55.81 o 
   7   1   2        1.51       -5.95      4.92 o 
   8   1   2     2756.21     2995.91     64.09 o 
   9   1   2      157.28      182.64     10.27 o 
  10   1   2       87.22      106.95     13.07 o 
  11   1   2      899.29      981.00     33.07 o 
  12   1   2       51.27       42.69     13.59 o 
  13   1   2      544.59      536.38     34.69 o 
  14   1   2      925.54      848.86     55.08 o 
  15   1   2       88.64       73.93     26.31 o 
  16   1   2        7.60       48.56     29.39 o 
 -16   2   2       11.22       14.35     24.51 o 
 -15   2   2      826.31      782.21     42.62 o 
 -14   2   2        4.15       18.38     19.44 o 
 -13   2   2     1200.84     1135.03     44.02 o 
 -12   2   2      752.72      714.07     24.65 o 
 -11   2   2      334.63      323.81     13.38 o 
 -10   2   2       93.56       79.30     10.64 o 
  -9   2   2     3695.33     3801.06     81.49 o 
  -8   2   2     1324.34     1425.99     31.84 o 
  -7   2   2     1404.42     1337.07     29.56 o 
  -6   2   2      505.12      434.68     12.71 o 
  -5   2   2        5.55       16.96      3.40 o 
  -4   2   2        1.30        0.50      2.81 o 
  -3   2   2    11829.07    11608.08    217.54 o 
  -2   2   2      609.33      655.27     14.66 o 
  -1   2   2      642.43      344.54      9.10 o 
   0   2   2     7462.02     5029.18     98.03 o 
   1   2   2       80.82       73.25      3.58 o 
   2   2   2      300.03       99.13      4.18 o 
   3   2   2     8507.64    10433.10    202.82 o 
   4   2   2     1682.74     2255.32     45.62 o 
   5   2   2      310.08      465.14     14.94 o 
   6   2   2     6444.12     6848.08    151.57 o 
   7   2   2     5162.05     5491.56    114.84 o 
   8   2   2        0.23        5.07      6.28 o 
   9   2   2       83.19      107.35      9.91 o 
  10   2   2       44.23       22.64     11.74 o 
  11   2   2        7.60      -18.89     12.59 o 
  12   2   2       35.32       15.47     13.95 o 
  13   2   2       24.94        9.13     17.04 o 
  14   2   2        2.21        2.72     20.34 o 
  15   2   2      103.05      112.91     38.40 o 
  16   2   2      397.07      410.12     45.62 o 
 -16   3   2        7.35       -3.38     26.52 o 
 -15   3   2      418.20      376.91     33.65 o 
 -14   3   2      821.15      816.18     41.64 o 
 -13   3   2     1114.24     1123.83     49.65 o 
 -12   3   2      128.92      149.61     13.23 o 
 -11   3   2     1159.62     1142.86     31.22 o 
 -10   3   2       30.71       14.05      8.32 o 
  -9   3   2       34.99       57.07      7.71 o 
  -8   3   2      793.73      765.61     19.21 o 
  -7   3   2      408.24      382.88     11.71 o 
  -6   3   2       20.43       16.22      4.73 o 
  -5   3   2      251.59      283.70     10.43 o 
  -4   3   2      659.77      678.55     15.23 o 
  -3   3   2     2354.32     2306.14     46.74 o 
  -2   3   2     2660.19     1712.01     32.63 o 
  -1   3   2    26987.16    25482.00    420.79 o 
   0   3   2       24.34       83.33      3.09 o 
   1   3   2    28055.32    29718.20    509.30 o 
   2   3   2     4035.71     3826.17     70.97 o 
   3   3   2     2818.92     3630.11     77.09 o 
   4   3   2       77.42      160.58      6.08 o 
   5   3   2     2021.10     2128.69     45.98 o 
   6   3   2      497.53      554.73     16.13 o 
   7   3   2      252.97      238.82     10.93 o 
   8   3   2       12.49       21.98      6.69 o 
   9   3   2      814.21      830.36     25.51 o 
  10   3   2      305.38      312.33     18.11 o 
  11   3   2     3128.72     3285.44     90.74 o 
  12   3   2     1389.62     1348.34     44.68 o 
  13   3   2        0.04      -15.14     14.85 o 
  14   3   2        0.37       20.73     18.65 o 
  15   3   2       53.69       65.45     45.49 o 
  16   3   2      107.15       67.02     31.99 o 
 -16   4   2      217.29      183.88     32.65 o 
 -15   4   2       12.20       34.54     24.85 o 
 -14   4   2      180.81      107.63     23.23 o 
 -13   4   2     1091.76     1008.56     46.56 o 
 -12   4   2      803.48      850.35     27.44 o 
 -11   4   2      244.68      266.29     14.14 o 
 -10   4   2      362.75      348.12     13.96 o 
  -9   4   2      706.53      755.31     24.50 o 
  -8   4   2        1.72       -8.31      5.54 o 
  -7   4   2       71.25       89.26      6.11 o 
  -6   4   2     2810.19     2538.72     54.73 o 
  -5   4   2      338.12      305.74      9.64 o 
  -4   4   2     1246.61     1332.75     28.68 o 
  -3   4   2       35.96       30.55      3.84 o 
  -2   4   2     2726.63     2487.92     43.49 o 
  -1   4   2        5.95        5.76      2.36 o 
   0   4   2     1581.24     1506.23     25.67 o 
   1   4   2    21251.07    18875.59    292.36 o 
   2   4   2     1654.05     1799.01     30.66 o 
   3   4   2     2565.50     2798.14     50.55 o 
   4   4   2       59.29       32.65      4.00 o 
   5   4   2      132.66      128.70      7.80 o 
   6   4   2     1296.93     1346.56     33.00 o 
   7   4   2     2104.08     2470.15     56.91 o 
   8   4   2      379.00      413.08     14.33 o 
   9   4   2        9.48        6.54      8.97 o 
  10   4   2     3471.13     3486.38     94.44 o 
  11   4   2      106.57       75.55     14.90 o 
  12   4   2       24.53       24.33     14.43 o 
  13   4   2        4.56       -0.46     14.87 o 
  14   4   2       29.86       38.98     20.01 o 
  15   4   2        9.81      -28.32     27.14 o 
 -16   5   2       41.60       60.47     41.51 o 
 -15   5   2        1.11      -19.32     24.22 o 
 -14   5   2       40.63       26.48     21.81 o 
 -13   5   2        5.97        2.05     13.98 o 
 -12   5   2      889.83      931.68     37.77 o 
 -11   5   2       39.42       20.60      8.84 o 
 -10   5   2      280.24      280.28     12.69 o 
  -9   5   2       11.26       17.67      7.69 o 
  -8   5   2      628.11      531.17     17.38 o 
  -7   5   2     1136.19     1044.29     25.75 o 
  -6   5   2       25.83       44.02      5.31 o 
  -5   5   2      611.63      600.50     15.25 o 
  -4   5   2     1558.09     1494.31     32.58 o 
  -3   5   2      559.05      560.39     14.86 o 
  -2   5   2     9776.49     9872.19    172.03 o 
  -1   5   2     1756.72     1692.19     29.91 o 
   0   5   2    18669.58    17575.83    273.23 o 
   1   5   2     3328.03     2988.73     48.29 o 
   2   5   2     2492.93     2495.69     43.45 o 
   3   5   2     1043.76     1192.87     24.79 o 
   4   5   2       17.50        6.00      4.25 o 
   5   5   2       95.64      158.63      7.06 o 
   6   5   2     5003.86     5230.36    104.51 o 
   7   5   2      105.31       87.83      8.62 o 
   8   5   2     3442.14     3365.65     80.66 o 
   9   5   2      401.18      322.91     16.72 o 
  10   5   2      208.82      216.86     17.81 o 
  11   5   2     1548.35     1641.56     56.92 o 
  12   5   2      672.49      600.88     29.59 o 
  13   5   2        2.68      -20.10     18.29 o 
  14   5   2      260.41      225.19     33.37 o 
  15   5   2        0.79      -38.82     25.88 o 
 -15   6   2       42.06       -4.70     27.63 o 
 -14   6   2        4.67       -6.78     24.04 o 
 -13   6   2        0.93      -13.58     14.14 o 
 -12   6   2     1552.36     1752.44     58.90 o 
 -11   6   2        1.03        3.44      9.92 o 
 -10   6   2      189.87      157.83     13.01 o 
  -9   6   2     1990.56     2029.35     51.21 o 
  -8   6   2      148.66      142.79      9.14 o 
  -7   6   2     2330.11     2198.74     49.07 o 
  -6   6   2     1743.19     1631.52     37.37 o 
  -5   6   2     5517.00     5371.82    104.77 o 
  -4   6   2      765.16      637.10     16.71 o 
  -3   6   2      714.83      575.16     16.02 o 
  -2   6   2      886.56      728.62     17.02 o 
  -1   6   2     1161.50     1103.97     23.26 o 
   0   6   2      253.80      228.85      6.97 o 
   1   6   2        4.63       -7.35      5.95 o 
   2   6   2      326.40      418.27     11.82 o 
   3   6   2    14469.69    15317.33    316.75 o 
   4   6   2     3370.18     3688.71     75.80 o 
   5   6   2     1573.70     1438.96     31.41 o 
   6   6   2     1942.12     1983.16     41.39 o 
   7   6   2     3349.18     3349.90     69.69 o 
   8   6   2      187.91      143.85     11.87 o 
   9   6   2      289.00      290.55     15.62 o 
  10   6   2      139.72      145.94     15.17 o 
  11   6   2        0.86       -7.02     15.10 o 
  12   6   2       12.58      -26.38     18.23 o 
  13   6   2       76.67       68.91     20.72 o 
  14   6   2        9.15       25.72     24.86 o 
  15   6   2       80.33       63.68     33.14 o 
 -15   7   2       66.50       63.39     36.40 o 
 -14   7   2      208.84      180.54     30.11 o 
 -13   7   2      720.10      707.82     31.34 o 
 -12   7   2       44.98       41.18     13.58 o 
 -11   7   2     2030.48     2204.47     60.11 o 
 -10   7   2      112.29      113.15     10.01 o 
  -9   7   2       58.70       81.87      9.06 o 
  -8   7   2       61.17      106.73      8.66 o 
  -7   7   2      950.47      871.50     23.37 o 
  -6   7   2      146.40      109.26      6.80 o 
  -5   7   2       38.22       32.96      5.42 o 
  -4   7   2      530.60      682.50     19.30 o 
  -3   7   2      238.89      208.40      8.18 o 
  -2   7   2     1721.01     1770.73     35.98 o 
  -1   7   2    20110.84    19073.23    323.21 o 
   0   7   2       92.92       81.16      4.84 o 
   1   7   2     4888.23     4634.79     83.24 o 
   2   7   2      563.73      638.35     16.07 o 
   3   7   2      488.32      422.59     13.13 o 
   4   7   2       30.50       19.78      4.92 o 
   5   7   2     1788.37     1865.32     39.21 o 
   6   7   2        0.94       10.13      6.31 o 
   7   7   2      993.54      979.29     26.94 o 
   8   7   2       22.61       -2.09      8.12 o 
   9   7   2     1315.23     1320.43     40.11 o 
  10   7   2       52.13       51.73     13.22 o 
  11   7   2     3422.45     3637.34    107.09 o 
  12   7   2      211.23      158.15     22.47 o 
  13   7   2       88.40       60.76     21.53 o 
  14   7   2       66.14       54.72     38.92 o 
  15   7   2      404.98      468.74     54.21 o 
 -15   8   2      327.99      340.96     42.88 o 
 -14   8   2        0.55       15.81     17.09 o 
 -13   8   2      154.36      149.38     15.67 o 
 -12   8   2      177.21      145.98     16.00 o 
 -11   8   2       10.83      -13.47     11.58 o 
 -10   8   2      253.74      243.72     13.02 o 
  -9   8   2      304.67      267.67     13.74 o 
  -8   8   2        4.19        2.83      7.61 o 
  -7   8   2      331.22      250.16     11.73 o 
  -6   8   2     1246.61     1140.16     26.37 o 
  -5   8   2      385.37      318.34     12.77 o 
  -4   8   2      656.19      539.85     14.19 o 
  -3   8   2     9506.15     9577.97    185.40 o 
  -2   8   2      229.08      235.67      7.65 o 
  -1   8   2     1654.63     1709.42     33.18 o 
   0   8   2     3412.01     3217.95     58.67 o 
   1   8   2     3872.80     3997.71     72.05 o 
   2   8   2        5.42       -3.83      4.57 o 
   3   8   2      247.45      263.22      9.93 o 
   4   8   2      127.63      121.63      7.18 o 
   5   8   2       33.15       59.68      6.17 o 
   6   8   2      607.67      541.77     16.79 o 
   7   8   2     1089.38     1000.93     26.79 o 
   8   8   2      345.53      273.98     12.32 o 
   9   8   2      708.87      677.44     27.63 o 
  10   8   2     1851.61     1913.43     79.47 o 
  11   8   2        8.92       13.96     24.87 o 
  12   8   2       51.09       54.55     20.14 o 
  13   8   2      424.43      452.68     32.44 o 
  14   8   2       90.11       50.39     29.76 o 
 -14   9   2      331.44      340.03     27.33 o 
 -13   9   2       74.52       96.70     22.15 o 
 -12   9   2       88.18       81.38     18.27 o 
 -11   9   2      120.16      133.78     15.45 o 
 -10   9   2       87.22      122.51     13.27 o 
  -9   9   2      517.16      487.25     18.26 o 
  -8   9   2      609.75      622.20     19.98 o 
  -7   9   2      269.56      272.29     12.07 o 
  -6   9   2      199.53      216.30     11.69 o 
  -5   9   2       15.24        0.09      7.52 o 
  -4   9   2      726.91      566.15     16.30 o 
  -3   9   2       61.30       27.60      7.46 o 
  -2   9   2     2623.87     2365.18     46.67 o 
  -1   9   2      106.00      110.29      8.61 o 
   0   9   2     1421.32     1221.26     26.44 o 
   1   9   2       10.86       -8.65      5.77 o 
   2   9   2     1636.43     1674.39     36.86 o 
   3   9   2      462.86      458.68     15.69 o 
   4   9   2       21.39       34.33      6.10 o 
   5   9   2     1286.57     1575.46     35.11 o 
   6   9   2      802.47      785.17     22.83 o 
   7   9   2      268.92      300.24     12.80 o 
   8   9   2      650.87      615.59     21.33 o 
   9   9   2       59.13       26.91     10.65 o 
  10   9   2     3278.08     3801.03    111.66 o 
  11   9   2        1.04        0.80     19.09 o 
  12   9   2      477.96      459.78     32.71 o 
  13   9   2      374.42      374.43     37.17 o 
  14   9   2       54.62       51.72     28.76 o 
 -14  10   2       46.43       44.59     18.91 o 
 -13  10   2      127.80      118.51     19.98 o 
 -12  10   2      213.86      205.33     32.11 o 
 -11  10   2      336.58      364.82     32.62 o 
 -10  10   2     1043.28     1130.25     45.71 o 
  -9  10   2       57.68       49.70     10.08 o 
  -8  10   2      223.31      232.40     12.34 o 
  -7  10   2      457.90      452.40     17.74 o 
  -6  10   2     1252.40     1206.66     31.65 o 
  -5  10   2      117.49       94.51      7.74 o 
  -4  10   2        9.85        3.75      6.65 o 
  -3  10   2      788.15     1016.48     24.08 o 
  -2  10   2       11.55        8.62      7.67 o 
  -1  10   2      382.86      289.62     10.33 o 
   0  10   2      191.47      206.14      8.84 o 
   1  10   2      417.36      363.63     12.92 o 
   2  10   2        2.86      -11.84      7.89 o 
   3  10   2      344.05      330.43     10.94 o 
   4  10   2     2254.13     2411.71     53.04 o 
   5  10   2      267.17      281.91     11.97 o 
   6  10   2      951.74     1079.46     27.93 o 
   7  10   2      352.27      379.06     14.53 o 
   8  10   2      744.27      775.95     26.60 o 
   9  10   2      138.53      128.03     11.53 o 
  10  10   2        7.96       -2.33     17.20 o 
  11  10   2       70.64       89.49     21.93 o 
  12  10   2        5.78      -29.67     19.78 o 
  13  10   2        1.89       32.50     29.34 o 
 -13  11   2       53.22       29.03     20.40 o 
 -12  11   2      756.40      800.47     43.62 o 
 -11  11   2       28.83       42.25     18.56 o 
 -10  11   2     1092.24     1159.97     50.25 o 
  -9  11   2       74.61       45.44     20.74 o 
  -8  11   2      100.75       80.96      9.91 o 
  -7  11   2      309.86      312.83     18.46 o 
  -6  11   2       27.08       17.17      7.68 o 
  -5  11   2      178.30      160.08      9.59 o 
  -4  11   2      327.45      422.59     12.98 o 
  -3  11   2       32.68       15.88      7.07 o 
  -2  11   2     1640.90     1826.10     37.76 o 
  -1  11   2     1408.88     1402.46     30.42 o 
   0  11   2        1.45       -9.07      6.05 o 
   1  11   2     1585.07     1782.93     38.22 o 
   2  11   2      405.40      397.71     12.09 o 
   3  11   2      209.45      174.25     12.10 o 
   4  11   2      784.18      905.83     25.94 o 
   5  11   2       41.63       25.46      8.78 o 
   6  11   2      516.14      491.11     17.88 o 
   7  11   2       43.86       32.73      9.67 o 
   8  11   2     1509.86     1529.13     42.21 o 
   9  11   2        7.26      -18.67     12.58 o 
  10  11   2      324.03      288.51     20.53 o 
  11  11   2      418.26      387.65     38.38 o 
  12  11   2       57.33       57.04     29.38 o 
  13  11   2        2.88        0.14     29.39 o 
 -12  12   2        4.57       -9.80     22.53 o 
 -11  12   2       29.90      -12.95     18.29 o 
 -10  12   2        4.23        3.75     17.58 o 
  -9  12   2      212.01      201.11     21.54 o 
  -8  12   2       39.33        6.04     13.34 o 
  -7  12   2     1373.97     1469.54     41.36 o 
  -6  12   2      133.44      111.11     15.57 o 
  -5  12   2      469.09      404.65     13.88 o 
  -4  12   2       35.60       17.81      7.41 o 
  -3  12   2     1576.62     1586.45     35.15 o 
  -2  12   2      509.01      510.54     15.20 o 
  -1  12   2      818.59      719.92     19.86 o 
   0  12   2      321.21      278.49     10.90 o 
   1  12   2      510.15      616.45     18.01 o 
   2  12   2       35.55       29.21      6.00 o 
   3  12   2      292.90      289.01     13.30 o 
   4  12   2      125.51      100.61     10.54 o 
   5  12   2      255.79      246.04     12.63 o 
   6  12   2      120.66       85.78     10.23 o 
   7  12   2      213.05      253.51     18.14 o 
   8  12   2       33.02       30.99     11.97 o 
   9  12   2      757.50      792.11     32.29 o 
  10  12   2      238.39      232.31     28.53 o 
  11  12   2      404.78      450.30     44.79 o 
  12  12   2        2.48       19.75     29.13 o 
 -12  13   2       29.15       17.42     23.74 o 
 -11  13   2       71.69       47.34     20.79 o 
 -10  13   2        3.28      -12.37     17.89 o 
  -9  13   2       43.77       45.38     18.53 o 
  -8  13   2      428.11      491.31     30.07 o 
  -7  13   2       18.00       -2.38     13.61 o 
  -6  13   2       43.24       20.13     12.00 o 
  -5  13   2      484.84      548.58     19.38 o 
  -4  13   2       58.28       80.71     13.71 o 
  -3  13   2      836.64      895.20     26.13 o 
  -2  13   2     1479.34     1637.91     38.41 o 
  -1  13   2      252.61      169.36      9.92 o 
   0  13   2      148.63      210.21     10.44 o 
   1  13   2      962.16     1133.59     28.59 o 
   2  13   2      806.06      857.63     32.24 o 
   3  13   2      561.90      473.34     19.30 o 
   4  13   2       35.06       21.14     10.77 o 
   5  13   2       11.81       -0.38     10.00 o 
   6  13   2      259.08      247.76     16.31 o 
   7  13   2       43.63       42.11     12.52 o 
   8  13   2      426.82      467.97     33.02 o 
   9  13   2       78.90       83.68     18.40 o 
  10  13   2      260.53      264.65     19.22 o 
  11  13   2      459.38      514.88     51.47 o 
 -11  14   2        0.56       -0.18     21.04 o 
 -10  14   2      214.39      224.79     24.95 o 
  -9  14   2      102.95       72.05     20.10 o 
  -8  14   2      245.91      199.95     24.09 o 
  -7  14   2      138.98      160.91     21.49 o 
  -6  14   2      535.24      564.76     28.32 o 
  -5  14   2        0.30      -13.40     12.76 o 
  -4  14   2      657.75      581.66     25.04 o 
  -3  14   2      325.22      354.17     16.03 o 
  -2  14   2       20.29       10.63     11.49 o 
  -1  14   2       18.46      -19.69     13.12 o 
   0  14   2       24.71      -10.71      9.26 o 
   1  14   2     1127.08     1265.31     38.48 o 
   2  14   2      548.85      546.28     22.06 o 
   3  14   2       32.93        1.33      6.48 o 
   4  14   2      111.56      102.98     13.91 o 
   5  14   2      113.25       76.72     15.11 o 
   6  14   2      404.15      378.33     23.60 o 
   7  14   2       22.37       39.81     17.17 o 
   8  14   2      168.17      172.16     29.85 o 
   9  14   2        1.93        8.11     26.28 o 
  10  14   2      159.14      132.14     37.06 o 
  11  14   2       12.59       22.04     31.37 o 
 -10  15   2       92.23       92.63     27.28 o 
  -9  15   2       17.17       -1.07     20.33 o 
  -8  15   2      173.02      164.28     24.88 o 
  -7  15   2       39.00       10.77     18.71 o 
  -6  15   2       30.72        5.93     18.58 o 
  -5  15   2       23.34      -19.46     15.60 o 
  -4  15   2     1144.28     1274.58     43.25 o 
  -3  15   2      363.21      293.80     22.76 o 
  -2  15   2     1130.49     1224.78     42.22 o 
  -1  15   2       18.12       28.87     13.46 o 
   0  15   2       24.48      -13.10     15.63 o 
   1  15   2      203.64      168.01     14.24 o 
   2  15   2     1300.48     1413.41     53.85 o 
   3  15   2      176.61      199.89     29.65 o 
   4  15   2        9.96      -22.29     18.43 o 
   5  15   2        1.46      -27.14     20.08 o 
   6  15   2      292.10      366.11     26.62 o 
   7  15   2        5.71      -21.20     17.92 o 
   8  15   2      378.74      391.11     30.51 o 
   9  15   2        0.20      -27.29     18.20 o 
  -9  16   2      166.14      159.64     26.20 o 
  -8  16   2       36.81        7.17     20.66 o 
  -7  16   2      156.18      160.54     38.80 o 
  -6  16   2      241.54      259.56     37.62 o 
  -5  16   2       79.65      140.82     21.25 o 
  -4  16   2        0.20       -5.61     17.76 o 
  -3  16   2      783.65      878.79     34.89 o 
  -2  16   2        0.71       19.18     16.61 o 
  -1  16   2       58.11       37.91     18.35 o 
   0  16   2      155.07      150.69     24.30 o 
   1  16   2      248.64      232.93     26.40 o 
   2  16   2        1.24      -15.93     16.42 o 
   3  16   2       17.32       16.26     16.94 o 
   4  16   2      292.35      319.87     40.28 o 
   5  16   2       30.93       16.55     17.93 o 
   6  16   2      114.52      127.58     21.37 o 
   7  16   2      419.54      489.82     34.76 o 
   8  16   2       28.61        9.16     22.73 o 
  -7  17   2       39.37       20.81     21.16 o 
  -6  17   2       15.10       -6.59     19.43 o 
  -5  17   2       40.67       44.71     20.53 o 
  -4  17   2        0.14      -37.61     27.03 o 
  -3  17   2        0.14      -33.95     24.43 o 
  -2  17   2      286.94      272.54     29.61 o 
  -1  17   2      221.13      288.66     28.29 o 
   0  17   2       39.07       31.87     18.38 o 
   1  17   2      110.43       92.00     19.80 o 
   2  17   2        7.20      -14.57     18.24 o 
   3  17   2       62.39       52.48     32.24 o 
   4  17   2        4.78        8.80     18.10 o 
   5  17   2       19.77       10.22     20.05 o 
   6  17   2       10.32       -1.86     20.52 o 
   7  17   2       68.37       53.15     21.78 o 
  -5  18   2       63.80       24.28     29.07 o 
  -4  18   2        9.77      -28.94     27.34 o 
  -3  18   2       85.42       41.76     35.77 o 
  -2  18   2       23.17       10.02     25.05 o 
  -1  18   2       12.94      -16.11     25.00 o 
   0  18   2       36.36       -4.17     18.78 o 
   1  18   2      148.28      140.79     22.81 o 
   2  18   2       45.39        8.96     27.18 o 
   3  18   2       35.56       53.81     19.54 o 
   4  18   2        4.52      -18.95     18.75 o 
   5  18   2        1.46      -19.43     21.17 o 
   0  19   2       15.46        6.24     29.54 o 
 -15   0   3      253.90      214.63     40.96 o 
 -13   0   3       56.10       19.44     19.10 o 
 -11   0   3     1500.61     1527.62     52.10 o 
  -9   0   3     3659.99     3567.46    107.69 o 
  -7   0   3     1356.19     1514.84     62.30 o 
  -5   0   3       15.77       40.56      6.56 o 
  -3   0   3    19985.81    17920.57    474.16 o 
  -1   0   3    33500.77    31682.72    830.86 o 
   1   0   3    67803.94    72460.65   3892.67 o 
   3   0   3      683.27      655.68     22.88 o 
   5   0   3     8386.89     9971.29    300.82 o 
   7   0   3     2325.26     2161.11     68.04 o 
   9   0   3      880.03      867.82     37.24 o 
  11   0   3      735.03      792.79     42.78 o 
  13   0   3      389.21      452.90     41.09 o 
  15   0   3        6.41       27.08     36.63 o 
 -16   1   3      113.46      140.63     30.06 o 
 -15   1   3       10.13      -22.06     19.82 o 
 -14   1   3      118.67       78.50     24.03 o 
 -13   1   3      483.49      462.20     23.13 o 
 -12   1   3       31.01       22.76      9.16 o 
 -11   1   3     1730.54     1580.41     38.16 o 
 -10   1   3      688.47      762.41     20.60 o 
  -9   1   3     1198.45     1110.75     27.13 o 
  -8   1   3      196.25      117.00      7.13 o 
  -7   1   3     5146.04     4701.42    103.07 o 
  -6   1   3    10094.10    10482.20    234.79 o 
  -5   1   3     2065.10     1639.09     37.49 o 
  -4   1   3      423.49      436.00     12.96 o 
  -3   1   3      754.28      935.39     19.46 o 
  -2   1   3     4950.34     3938.30     72.09 o 
  -1   1   3    18081.25    16619.54    289.40 o 
   0   1   3     1059.40     1462.00     32.02 o 
   1   1   3     9196.43    10546.45    284.70 o 
   2   1   3     5436.23     4765.29    131.83 o 
   3   1   3     5884.97     8592.89    217.39 o 
   4   1   3      251.33      360.38     10.91 o 
   5   1   3    14734.00    17061.32    321.65 o 
   6   1   3      207.66      267.26     11.12 o 
   7   1   3      135.73      121.73      7.26 o 
   8   1   3       99.09       77.49      7.56 o 
   9   1   3     1029.97     1043.09     29.92 o 
  10   1   3        3.49      -15.68     10.45 o 
  11   1   3      154.77      146.93     14.48 o 
  12   1   3      286.38      283.17     18.10 o 
  13   1   3       95.87      116.87     29.93 o 
  14   1   3      154.76      187.16     35.11 o 
  15   1   3      613.91      579.91     48.15 o 
  16   1   3        6.65      -17.81     32.71 o 
 -16   2   3      249.14      116.26     26.00 o 
 -15   2   3        1.14       -9.21     20.42 o 
 -14   2   3       16.91        1.61     19.57 o 
 -13   2   3      510.06      522.97     27.25 o 
 -12   2   3     1034.45     1067.90     31.51 o 
 -11   2   3      461.37      464.87     21.36 o 
 -10   2   3      509.42      497.76     15.67 o 
  -9   2   3      127.12      113.61      7.99 o 
  -8   2   3     2714.41     2572.58     55.84 o 
  -7   2   3     3025.30     3060.82     68.17 o 
  -6   2   3      287.46      268.42      9.39 o 
  -5   2   3        2.24       -2.35      3.74 o 
  -4   2   3     1719.34     1316.90     26.57 o 
  -3   2   3     5020.62     4737.03     84.15 o 
  -2   2   3    19771.22    19438.42    338.88 o 
  -1   2   3       53.51       89.91      3.25 o 
   0   2   3     3853.91     3498.20     64.14 o 
   1   2   3       23.29        4.53      4.67 o 
   2   2   3       47.41        9.54      6.08 o 
   3   2   3     1673.92     1639.54     41.54 o 
   4   2   3     7423.05     9612.60    195.83 o 
   5   2   3     1272.24     1429.79     31.03 o 
   6   2   3     8681.10     9756.60    192.33 o 
   7   2   3     3580.39     3768.76     80.08 o 
   8   2   3     6039.53     6374.11    133.34 o 
   9   2   3       53.36       88.45     10.30 o 
  10   2   3     3786.33     3850.16    103.16 o 
  11   2   3        9.14      -18.30     12.20 o 
  12   2   3       80.90       72.53     14.95 o 
  13   2   3      263.46      339.23     31.65 o 
  14   2   3      261.59      330.71     29.58 o 
  15   2   3       42.58        8.18     26.92 o 
  16   2   3      301.97      309.93     46.37 o 
 -16   3   3       59.40       36.15     31.18 o 
 -15   3   3       56.99       55.37     25.46 o 
 -14   3   3     1331.13     1263.48     87.67 o 
 -13   3   3      901.15      856.54     33.97 o 
 -12   3   3      364.79      303.05     16.80 o 
 -11   3   3       16.98       24.07      9.52 o 
 -10   3   3     4701.51     4849.89     99.78 o 
  -9   3   3       38.11       20.50      6.27 o 
  -8   3   3      316.54      291.74     10.94 o 
  -7   3   3       17.36        3.46      6.18 o 
  -6   3   3     9222.72     9078.54    194.56 o 
  -5   3   3     1853.67     1959.10     46.84 o 
  -4   3   3     7342.04     6979.13    143.29 o 
  -3   3   3       43.07       56.60      5.35 o 
  -2   3   3     2749.93     2594.16     48.70 o 
  -1   3   3      220.12      113.82      5.17 o 
   0   3   3     1924.46     2116.51     34.53 o 
   1   3   3     1520.80     1617.90     31.90 o 
   2   3   3       39.94       88.83      4.21 o 
   3   3   3      635.55      830.04     25.66 o 
   4   3   3     2955.65     3437.98     68.46 o 
   5   3   3     1216.72     1199.04     28.85 o 
   6   3   3     4001.52     4098.38     86.00 o 
   7   3   3      437.14      541.11     16.41 o 
   8   3   3     1164.70     1261.06     32.54 o 
   9   3   3      623.20      624.40     21.83 o 
  10   3   3     1000.48     1091.85     36.87 o 
  11   3   3      385.87      452.22     22.20 o 
  12   3   3      247.55      241.92     18.27 o 
  13   3   3       48.45        0.26     16.83 o 
  14   3   3      121.49      127.23     24.10 o 
  15   3   3      149.74      159.78     32.87 o 
 -16   4   3        6.77        4.18     27.76 o 
 -15   4   3      231.10      195.49     27.04 o 
 -14   4   3       13.01      -10.13     21.41 o 
 -13   4   3      319.05      286.32     25.65 o 
 -12   4   3      895.40     1003.36     35.16 o 
 -11   4   3      510.74      569.48     23.21 o 
 -10   4   3       20.78       29.38      7.45 o 
  -9   4   3      802.45      760.79     20.21 o 
  -8   4   3      893.51      795.01     21.09 o 
  -7   4   3      976.76      941.05     23.58 o 
  -6   4   3      146.33      186.29      8.69 o 
  -5   4   3     1715.32     1682.71     39.41 o 
  -4   4   3      176.99      168.13      7.27 o 
  -3   4   3     4647.07     4087.75     82.21 o 
  -2   4   3     3032.84     2697.30     48.17 o 
  -1   4   3     3662.39     4192.47     71.38 o 
   0   4   3      309.42      265.84      6.37 o 
   1   4   3     5340.58     6392.19    113.81 o 
   2   4   3       18.05       33.86      2.83 o 
   3   4   3      955.66      903.77     19.58 o 
   4   4   3     2427.72     2651.06     56.05 o 
   5   4   3      233.52      267.13      9.83 o 
   6   4   3     1796.83     1989.11     46.06 o 
   7   4   3       10.76        4.05      7.24 o 
   8   4   3     1753.88     1845.88     46.90 o 
   9   4   3      602.06      671.39     22.67 o 
  10   4   3     1139.25     1238.02     38.37 o 
  11   4   3      442.65      433.21     25.06 o 
  12   4   3     1080.41     1110.02     54.68 o 
  13   4   3       28.25       41.06     16.50 o 
  14   4   3        0.84      -19.87     20.25 o 
  15   4   3       15.08       -7.01     27.50 o 
 -16   5   3        1.24       20.12     30.80 o 
 -15   5   3       68.75       30.22     38.75 o 
 -14   5   3       91.94       59.62     15.84 o 
 -13   5   3      120.24      111.70     22.56 o 
 -12   5   3      156.82      154.20     12.92 o 
 -11   5   3      641.25      620.74     22.49 o 
 -10   5   3      306.01      302.54     13.38 o 
  -9   5   3      271.71      222.32     13.44 o 
  -8   5   3       63.92       62.81      6.31 o 
  -7   5   3     7893.80     7996.79    166.54 o 
  -6   5   3     1622.64     1672.63     37.46 o 
  -5   5   3     1012.64     1136.31     26.29 o 
  -4   5   3        6.11       -4.28      3.36 o 
  -3   5   3      684.66      664.83     16.06 o 
  -2   5   3      277.82      206.75      6.09 o 
  -1   5   3      667.72      764.76     15.85 o 
   0   5   3      249.11      349.02      8.21 o 
   1   5   3        2.53        7.03      2.72 o 
   2   5   3      242.55      160.05      5.38 o 
   3   5   3     9325.59     9843.70    180.85 o 
   4   5   3      194.23      187.00      7.99 o 
   5   5   3     5900.96     5602.48    129.40 o 
   6   5   3       60.65      118.84      8.56 o 
   7   5   3      490.90      517.82     19.58 o 
   8   5   3      818.95      808.10     25.30 o 
   9   5   3      698.20      838.45     26.55 o 
  10   5   3      372.43      357.77     20.39 o 
  11   5   3      657.20      543.46     26.92 o 
  12   5   3       90.48       68.66     17.15 o 
  13   5   3       88.97       89.61     20.62 o 
  14   5   3       30.63       54.18     22.49 o 
  15   5   3      128.97      104.28     40.48 o 
 -15   6   3      135.05      125.20     46.65 o 
 -14   6   3        6.40        1.30     12.94 o 
 -13   6   3      774.16      752.78     33.07 o 
 -12   6   3      225.77      190.31     16.77 o 
 -11   6   3        1.96      -15.10     10.06 o 
 -10   6   3      239.85      223.65     12.25 o 
  -9   6   3      904.68      893.13     27.49 o 
  -8   6   3      807.47      787.90     25.78 o 
  -7   6   3       55.54      107.51      8.73 o 
  -6   6   3     6726.70     7311.26    148.16 o 
  -5   6   3     2809.70     2420.28     51.13 o 
  -4   6   3      794.53      705.05     17.94 o 
  -3   6   3     1110.77      878.04     20.43 o 
  -2   6   3     5478.57     5712.35    103.63 o 
  -1   6   3       32.74       67.49      5.30 o 
   0   6   3      753.57     1040.15     21.20 o 
   1   6   3     5650.40     5542.41     98.28 o 
   2   6   3      496.57      439.58     12.98 o 
   3   6   3       36.47       58.84      4.87 o 
   4   6   3     8591.46     9460.67    186.60 o 
   5   6   3      504.33      547.59     17.14 o 
   6   6   3     2424.67     2517.74     61.38 o 
   7   6   3     2113.70     2411.28     56.27 o 
   8   6   3      646.08      753.58     24.59 o 
   9   6   3        7.16       -0.84     11.72 o 
  10   6   3     2893.14     3226.70     95.11 o 
  11   6   3      793.93      842.38     35.43 o 
  12   6   3        7.03      -20.56     15.48 o 
  13   6   3      436.77      456.13     41.88 o 
  14   6   3       61.78       48.02     24.60 o 
  15   6   3       36.72      -15.12     29.42 o 
 -15   7   3       14.63        5.11     31.46 o 
 -14   7   3      477.39      512.81     31.97 o 
 -13   7   3      155.19      208.12     17.72 o 
 -12   7   3      116.79      131.92     15.87 o 
 -11   7   3      153.16      185.10     13.58 o 
 -10   7   3     2161.80     2172.94     55.69 o 
  -9   7   3      265.99      266.47     12.23 o 
  -8   7   3      591.44      667.78     20.11 o 
  -7   7   3       41.74       20.22      6.77 o 
  -6   7   3     3250.74     3267.98     68.42 o 
  -5   7   3     2997.87     3089.61     62.35 o 
  -4   7   3    11193.98    10577.89    210.64 o 
  -3   7   3        0.30       -5.04      3.36 o 
  -2   7   3     1035.79      900.39     21.18 o 
  -1   7   3     2555.22     2308.40     42.63 o 
   0   7   3     2149.91     2348.66     43.09 o 
   1   7   3      366.81      339.22      9.56 o 
   2   7   3     4068.39     4406.91     81.12 o 
   3   7   3        0.50       27.51      4.95 o 
   4   7   3      551.85      496.43     14.03 o 
   5   7   3      169.38      205.76      9.08 o 
   6   7   3     4962.55     5470.59    120.29 o 
   7   7   3      309.38      353.75     15.50 o 
   8   7   3     1323.28     1528.84     41.36 o 
   9   7   3       48.26       29.44     12.47 o 
  10   7   3       61.45       50.30     17.18 o 
  11   7   3      184.19      209.73     26.86 o 
  12   7   3        7.75       -5.36     17.78 o 
  13   7   3        0.64       -1.00     22.60 o 
  14   7   3      170.73      193.26     28.03 o 
 -15   8   3      228.89      264.19     60.87 o 
 -14   8   3       29.92       48.55     19.01 o 
 -13   8   3       22.33       23.90     17.61 o 
 -12   8   3      213.31      214.51     21.28 o 
 -11   8   3       44.35       24.52     13.56 o 
 -10   8   3        9.21      -15.19     10.34 o 
  -9   8   3       16.40       29.79      8.61 o 
  -8   8   3     1206.51     1290.40     32.72 o 
  -7   8   3       10.84        7.19      5.77 o 
  -6   8   3        8.65        7.06      6.41 o 
  -5   8   3     2355.36     2554.67     54.48 o 
  -4   8   3     1515.62     1669.12     34.66 o 
  -3   8   3     1440.22     1668.96     34.81 o 
  -2   8   3     8127.42     7845.22    152.97 o 
  -1   8   3     1815.96     1613.50     32.19 o 
   0   8   3     1372.61     1219.32     26.70 o 
   1   8   3       88.91      124.41      7.62 o 
   2   8   3     1375.40     1269.82     26.89 o 
   3   8   3       10.85        1.09      5.52 o 
   4   8   3      768.47      660.07     18.29 o 
   5   8   3      253.55      317.63     10.67 o 
   6   8   3      292.51      197.59      9.75 o 
   7   8   3        2.63       -3.51      8.91 o 
   8   8   3      153.25      210.95     14.38 o 
   9   8   3      399.53      412.58     20.35 o 
  10   8   3      370.05      406.96     23.92 o 
  11   8   3      132.56      147.99     21.56 o 
  12   8   3       60.66       45.90     19.86 o 
  13   8   3      150.99      168.86     23.52 o 
  14   8   3      135.34      108.67     51.57 o 
 -14   9   3        0.66        6.34     18.39 o 
 -13   9   3      790.93      804.44     43.31 o 
 -12   9   3       35.73       10.05     17.46 o 
 -11   9   3       35.61       22.57     17.18 o 
 -10   9   3      830.51      861.92     34.07 o 
  -9   9   3      676.81      668.19     24.28 o 
  -8   9   3        1.22        1.30      6.89 o 
  -7   9   3      838.72      844.92     24.20 o 
  -6   9   3        0.50      -11.02      7.35 o 
  -5   9   3      228.66      234.13     11.23 o 
  -4   9   3      959.75      790.68     21.16 o 
  -3   9   3      186.83      156.22      9.68 o 
  -2   9   3       56.00        4.60      5.76 o 
  -1   9   3     1587.05     1558.01     31.82 o 
   0   9   3      267.27      301.48     10.40 o 
   1   9   3      427.61      436.52     12.44 o 
   2   9   3      362.50      358.72     11.47 o 
   3   9   3      981.18      999.21     25.95 o 
   4   9   3       20.12        6.59      5.94 o 
   5   9   3     3523.28     3627.61     79.20 o 
   6   9   3     1256.89     1400.97     34.76 o 
   7   9   3       54.65       67.92     13.31 o 
   8   9   3     1836.99     1887.05     56.61 o 
   9   9   3        6.55      -10.97     16.62 o 
  10   9   3       51.61       53.15     21.93 o 
  11   9   3      400.53      399.84     32.27 o 
  12   9   3       11.32       24.33     19.74 o 
  13   9   3      101.28      131.99     24.61 o 
  14   9   3        0.19       31.65     32.83 o 
 -14  10   3       43.57       30.54     19.81 o 
 -13  10   3       96.15       72.33     21.04 o 
 -12  10   3       16.12        6.24     21.38 o 
 -11  10   3      110.33       90.59     19.11 o 
 -10  10   3       34.63       44.87     14.13 o 
  -9  10   3     1590.55     1694.14     56.52 o 
  -8  10   3       33.49       27.57      8.92 o 
  -7  10   3      191.35      202.22     11.86 o 
  -6  10   3        5.07       -9.75      8.64 o 
  -5  10   3     1488.46     1427.33     32.29 o 
  -4  10   3     1307.06     1302.85     27.91 o 
  -3  10   3     2086.99     2109.01     43.61 o 
  -2  10   3        6.06       -1.35      5.51 o 
  -1  10   3      403.90      382.85     13.54 o 
   0  10   3       15.58        7.37      5.64 o 
   1  10   3     3181.84     3222.42     63.65 o 
   2  10   3      680.64      724.65     20.53 o 
   3  10   3      422.60      379.30     12.83 o 
   4  10   3       35.69       70.77      8.01 o 
   5  10   3      513.68      630.10     19.88 o 
   6  10   3      149.50      123.20     10.97 o 
   7  10   3     1271.05     1464.57     37.90 o 
   8  10   3      269.20      268.80     14.86 o 
   9  10   3        1.34      -21.62     14.41 o 
  10  10   3        0.39      -16.59     17.47 o 
  11  10   3      215.14      248.30     25.95 o 
  12  10   3       22.17       -1.77     20.41 o 
  13  10   3      272.89      252.24     37.05 o 
 -13  11   3       85.36      103.97     21.85 o 
 -12  11   3       67.10       64.11     20.55 o 
 -11  11   3      202.05      269.10     24.33 o 
 -10  11   3       20.72        6.56     17.43 o 
  -9  11   3       58.64       49.69     14.41 o 
  -8  11   3      814.79      795.62     27.22 o 
  -7  11   3      432.51      439.22     17.66 o 
  -6  11   3       62.03       57.90      9.07 o 
  -5  11   3      159.11      171.15     12.09 o 
  -4  11   3     1382.92     1527.68     33.86 o 
  -3  11   3      122.06       98.24      8.20 o 
  -2  11   3      479.53      531.62     18.95 o 
  -1  11   3      412.08      381.00     14.87 o 
   0  11   3       31.22        2.47      6.03 o 
   1  11   3      729.44      635.02     17.74 o 
   2  11   3      402.66      374.36     12.78 o 
   3  11   3       20.73        4.22      7.45 o 
   4  11   3      149.95      168.86     10.14 o 
   5  11   3     1261.61     1325.97     35.14 o 
   6  11   3      480.98      536.21     19.14 o 
   7  11   3      261.60      294.38     13.90 o 
   8  11   3      224.58      241.73     12.96 o 
   9  11   3      215.94      245.16     35.92 o 
  10  11   3      601.43      512.49     36.77 o 
  11  11   3        2.48      -32.37     25.20 o 
  12  11   3       20.22       46.14     28.54 o 
  13  11   3       10.82        3.01     27.93 o 
 -12  12   3       21.57       29.99     20.51 o 
 -11  12   3       52.45       22.77     18.92 o 
 -10  12   3       47.90       15.40     24.51 o 
  -9  12   3       26.55       35.39     19.58 o 
  -8  12   3       25.37       22.57     16.50 o 
  -7  12   3      126.67      132.61     12.41 o 
  -6  12   3     1531.09     1640.59     41.47 o 
  -5  12   3      126.76      124.01     14.07 o 
  -4  12   3      327.54      277.99     11.25 o 
  -3  12   3      286.81      356.09     14.12 o 
  -2  12   3      512.49      580.57     19.14 o 
  -1  12   3      126.58       95.68      9.73 o 
   0  12   3      504.20      469.49     15.18 o 
   1  12   3        1.91       -1.80      6.37 o 
   2  12   3       52.37       47.95      7.22 o 
   3  12   3      101.01       72.02      8.77 o 
   4  12   3      547.34      574.68     20.02 o 
   5  12   3      147.27      109.98     10.54 o 
   6  12   3        1.74      -11.06      8.97 o 
   7  12   3      129.04       84.50     11.31 o 
   8  12   3        0.98       -7.70     15.25 o 
   9  12   3      261.51      319.92     22.24 o 
  10  12   3      715.95      694.61     40.45 o 
  11  12   3       13.38       10.24     36.11 o 
  12  12   3       13.35       -4.26     28.36 o 
 -12  13   3        0.49       18.85     20.74 o 
 -11  13   3        8.38       16.43     20.24 o 
 -10  13   3      246.32      218.57     27.86 o 
  -9  13   3        1.27       -8.70     18.00 o 
  -8  13   3      183.78      175.04     43.90 o 
  -7  13   3      780.11      741.70     41.62 o 
  -6  13   3       12.78       -3.92     10.62 o 
  -5  13   3        1.89      -12.37     10.28 o 
  -4  13   3     2454.80     2727.24     64.17 o 
  -3  13   3      872.25      934.15     28.27 o 
  -2  13   3       23.55       26.71      8.85 o 
  -1  13   3      387.53      417.05     19.90 o 
   0  13   3       11.28      -13.88      9.26 o 
   1  13   3      801.84      724.48     22.62 o 
   2  13   3      794.28      731.11     23.28 o 
   3  13   3      134.37      146.99     10.17 o 
   4  13   3      174.15      187.88     14.63 o 
   5  13   3      228.00      195.88     21.32 o 
   6  13   3      144.05      166.93     14.19 o 
   7  13   3        0.24        0.68     11.57 o 
   8  13   3      280.93      225.20     23.43 o 
   9  13   3       42.48       58.63     17.09 o 
  10  13   3        0.16      -21.85     26.52 o 
  11  13   3       63.92       41.46     30.86 o 
 -11  14   3      149.10      161.55     24.62 o 
 -10  14   3       21.84       14.97     25.67 o 
  -9  14   3      117.01      115.69     22.68 o 
  -8  14   3        0.41      -26.08     18.97 o 
  -7  14   3        4.73       -3.34     18.00 o 
  -6  14   3      181.31      160.67     17.25 o 
  -5  14   3      286.38      271.66     19.09 o 
  -4  14   3       71.38       73.45     13.51 o 
  -3  14   3       50.17       30.84     10.53 o 
  -2  14   3      108.51       87.27     11.11 o 
  -1  14   3       33.64       -6.60      9.63 o 
   0  14   3      434.20      386.64     16.06 o 
   1  14   3      217.56      187.66     13.41 o 
   2  14   3       17.06        6.45     11.21 o 
   3  14   3      221.53      208.89     17.24 o 
   4  14   3        2.08       14.38     12.78 o 
   5  14   3       36.17       38.32     12.61 o 
   6  14   3        1.02      -26.16     17.44 o 
   7  14   3      874.50      909.28     43.38 o 
   8  14   3       19.85       14.47     16.97 o 
   9  14   3      250.07      229.74     37.35 o 
  10  14   3       22.11        0.17     28.27 o 
 -10  15   3       76.75       96.88     23.18 o 
  -9  15   3        1.07      -29.91     19.94 o 
  -8  15   3        0.08      -24.25     23.37 o 
  -7  15   3      271.84      293.26     26.40 o 
  -6  15   3        0.18      -21.75     24.32 o 
  -5  15   3      123.07      118.92     17.57 o 
  -4  15   3      247.31      224.21     18.02 o 
  -3  15   3       97.26       95.09     15.14 o 
  -2  15   3      116.97      108.69     14.61 o 
  -1  15   3       55.75       60.31     13.89 o 
   0  15   3       33.31       11.86     14.19 o 
   1  15   3      330.60      249.13     23.88 o 
   2  15   3       60.68       91.49     17.28 o 
   3  15   3      869.70      974.31     41.88 o 
   4  15   3        0.09      -23.61     25.79 o 
   5  15   3      623.52      658.84     36.17 o 
   6  15   3       55.76       50.67     23.67 o 
   7  15   3        3.15      -23.33     24.27 o 
   8  15   3       73.02       72.71     27.41 o 
   9  15   3       19.66       14.99     30.79 o 
  -8  16   3        0.88       -3.18     20.50 o 
  -7  16   3       16.69       11.90     22.24 o 
  -6  16   3      155.86      165.02     22.98 o 
  -5  16   3      433.85      469.79     31.44 o 
  -4  16   3        4.80       -2.49     14.90 o 
  -3  16   3       60.49       73.17     18.36 o 
  -2  16   3      346.21      347.90     24.70 o 
  -1  16   3        1.66      -15.50     17.69 o 
   0  16   3      204.39      174.01     21.00 o 
   1  16   3      448.95      436.89     27.94 o 
   2  16   3        3.11       -2.98     16.74 o 
   3  16   3      264.85      293.48     29.74 o 
   4  16   3      201.33      233.31     23.11 o 
   5  16   3      154.56      145.84     21.41 o 
   6  16   3       15.24      -16.03     18.64 o 
   7  16   3       44.67       45.38     20.15 o 
   8  16   3        0.85       -9.00     18.33 o 
  -7  17   3        0.58      -22.89     21.04 o 
  -6  17   3       45.74       73.08     30.49 o 
  -5  17   3       20.16       -7.93     28.08 o 
  -4  17   3      403.12      394.00     35.50 o 
  -3  17   3        0.52       -7.95     18.33 o 
  -2  17   3       26.06       43.51     22.10 o 
  -1  17   3        2.36        0.07     17.62 o 
   0  17   3      100.14      110.61     20.52 o 
   1  17   3       15.93       -2.22     18.24 o 
   2  17   3       88.33       80.20     19.58 o 
   3  17   3        0.21        9.03     20.67 o 
   4  17   3        0.17      -26.76     17.84 o 
   5  17   3        8.44      -25.06     22.79 o 
   6  17   3      124.17       85.47     22.24 o 
  -5  18   3       24.94       -2.99     29.21 o 
  -4  18   3       12.96       16.18     36.11 o 
  -3  18   3      115.01       90.04     31.81 o 
  -2  18   3       35.01       50.54     29.06 o 
  -1  18   3        0.09      -24.47     21.62 o 
   0  18   3       88.02       84.41     21.34 o 
   1  18   3        3.61       -2.61     18.75 o 
   2  18   3        3.01      -23.61     18.44 o 
   3  18   3        0.24      -27.04     18.03 o 
   4  18   3       46.26       49.23     20.92 o 
 -16   0   4        7.26      -38.56     35.77 o 
 -14   0   4      622.82      583.80     56.11 o 
 -12   0   4      429.72      417.87     21.44 o 
 -10   0   4      151.58      161.03     19.89 o 
  -8   0   4     1037.99     1036.19     41.53 o 
  -6   0   4    21073.72    20972.83    630.14 o 
  -4   0   4     8553.43     9035.93    261.37 o 
  -2   0   4   226875.61   194155.31   4799.68 o 
   0   0   4     6402.18     6634.55    205.10 o 
   2   0   4     4162.01     3807.37    213.74 o 
   4   0   4    34082.63    33988.45   1480.49 o 
   6   0   4      281.89      266.04     22.01 o 
   8   0   4      353.76      416.37     20.64 o 
  10   0   4     2152.94     2253.40     90.26 o 
  12   0   4       14.53        2.95     16.88 o 
  14   0   4     1294.41     1291.39     76.77 o 
 -16   1   4      198.58      252.33     27.86 o 
 -15   1   4      108.40       82.25     22.61 o 
 -14   1   4       55.86       28.61     21.23 o 
 -13   1   4      680.75      727.87     28.86 o 
 -12   1   4      105.96       87.38     11.45 o 
 -11   1   4      309.41      336.06     16.03 o 
 -10   1   4     1625.44     1658.95     38.81 o 
  -9   1   4      396.49      410.75     13.60 o 
  -8   1   4      263.57      321.60     11.40 o 
  -7   1   4     1363.99     1409.18     35.67 o 
  -6   1   4     3378.74     3389.72     75.19 o 
  -5   1   4     5195.46     5563.67    120.28 o 
  -4   1   4    11790.57    10084.90    205.78 o 
  -3   1   4      227.31      347.10      8.85 o 
  -2   1   4     1538.68     1182.13     32.66 o 
  -1   1   4      622.31      645.63     12.98 o 
   0   1   4       21.83       24.72      2.92 o 
   1   1   4     2204.19     2386.86     67.37 o 
   2   1   4      320.37      369.28     22.59 o 
   3   1   4     6637.94     6479.39    179.21 o 
   4   1   4     2727.04     2966.47     84.91 o 
   5   1   4    13634.15    14292.24    325.16 o 
   6   1   4     1047.24     1098.27     26.62 o 
   7   1   4       56.94       70.18      7.60 o 
   8   1   4      972.90     1020.72     26.35 o 
   9   1   4      697.09      716.15     22.23 o 
  10   1   4      360.93      329.66     16.78 o 
  11   1   4      510.93      497.49     22.92 o 
  12   1   4     1334.98     1316.11     43.64 o 
  13   1   4     1136.97     1142.18     62.13 o 
  14   1   4      223.54      230.80     32.66 o 
  15   1   4      151.12      132.14     58.42 o 
 -16   2   4        3.64        0.20     21.90 o 
 -15   2   4      299.47      352.09     29.07 o 
 -14   2   4       90.72       83.62     15.49 o 
 -13   2   4      169.20      135.40     22.86 o 
 -12   2   4       64.96       69.78     10.94 o 
 -11   2   4      132.42      160.91      9.85 o 
 -10   2   4        0.49        1.72      6.76 o 
  -9   2   4     1314.00     1345.38     32.22 o 
  -8   2   4      700.50      741.11     20.63 o 
  -7   2   4     4997.48     4653.22    107.41 o 
  -6   2   4      150.53      178.93      7.77 o 
  -5   2   4     7508.36     6447.00    139.16 o 
  -4   2   4     2545.03     2020.01     41.69 o 
  -3   2   4     2378.96     2091.55     38.59 o 
  -2   2   4     4687.07     4800.19     85.21 o 
  -1   2   4    24244.15    21924.40    362.33 o 
   0   2   4       49.43       53.82      2.86 o 
   1   2   4      321.21      488.86     17.49 o 
   2   2   4     1023.13     1305.25     67.40 o 
   3   2   4     3494.20     3334.45    109.76 o 
   4   2   4     5476.46     5620.48    128.68 o 
   5   2   4     9802.38    11186.89    241.91 o 
   6   2   4      153.88      250.80     10.03 o 
   7   2   4     2550.02     2543.33     53.66 o 
   8   2   4      207.62      244.11     10.63 o 
   9   2   4      796.56      714.48     26.45 o 
  10   2   4      655.56      659.54     23.13 o 
  11   2   4       15.00       -0.45     12.30 o 
  12   2   4       52.91       56.85     15.34 o 
  13   2   4      373.00      331.04     24.32 o 
  14   2   4        0.78        6.71     22.77 o 
  15   2   4        5.03       33.94     22.92 o 
 -16   3   4      170.68      186.00     31.32 o 
 -15   3   4      300.40      212.71     27.26 o 
 -14   3   4        2.77      -19.60     14.65 o 
 -13   3   4      602.45      708.43     35.10 o 
 -12   3   4       44.28       34.51      9.73 o 
 -11   3   4     2464.61     2569.52     58.20 o 
 -10   3   4       47.27       58.95      8.90 o 
  -9   3   4      848.32      847.10     22.38 o 
  -8   3   4        7.28       -7.33      6.36 o 
  -7   3   4     9443.36    10258.68    210.43 o 
  -6   3   4      440.53      440.87     14.30 o 
  -5   3   4       31.28       33.43      5.19 o 
  -4   3   4       98.96       85.69      4.71 o 
  -3   3   4     2212.00     2190.82     44.81 o 
  -2   3   4     1566.70     1850.43     33.52 o 
  -1   3   4     3745.97     2990.75     52.79 o 
   0   3   4     5954.88     6514.78    115.59 o 
   1   3   4      687.63      650.06     17.52 o 
   2   3   4       74.39      221.94     11.18 o 
   3   3   4     4387.74     4494.94    122.18 o 
   4   3   4      479.62      713.91     23.10 o 
   5   3   4    11436.05    12249.70    260.78 o 
   6   3   4     1115.89     1273.86     30.24 o 
   7   3   4     1243.16     1451.15     32.68 o 
   8   3   4       63.04       80.68      8.35 o 
   9   3   4     2359.48     2337.42     58.59 o 
  10   3   4        4.22       -1.29     10.15 o 
  11   3   4     1804.20     1919.32     56.86 o 
  12   3   4      284.27      329.98     21.38 o 
  13   3   4      299.10      325.70     37.47 o 
  14   3   4       32.55       39.38     25.13 o 
  15   3   4      400.56      390.08     41.44 o 
 -16   4   4      195.20      175.24     34.83 o 
 -15   4   4       11.64      -20.07     15.10 o 
 -14   4   4      136.74      126.28     20.87 o 
 -13   4   4       97.19      112.00     17.61 o 
 -12   4   4      310.34      303.00     17.15 o 
 -11   4   4     1017.67     1082.92     32.70 o 
 -10   4   4      302.95      365.33     12.93 o 
  -9   4   4      380.37      392.31     13.35 o 
  -8   4   4     1025.09      883.27     23.20 o 
  -7   4   4     1462.52     1383.62     31.94 o 
  -6   4   4     2274.97     2250.45     53.31 o 
  -5   4   4     2191.27     2056.10     46.83 o 
  -4   4   4        0.04       -4.61      3.84 o 
  -3   4   4      126.56       83.73      5.54 o 
  -2   4   4      891.89      797.52     17.83 o 
  -1   4   4     3087.03     2788.89     46.70 o 
   0   4   4     1096.59      908.14     17.01 o 
   1   4   4     1083.87     1068.72     22.56 o 
   2   4   4     2845.89     3035.07     60.77 o 
   3   4   4     3496.78     3915.44     95.45 o 
   4   4   4     8372.92     8482.94    181.65 o 
   5   4   4      331.61      313.90     10.98 o 
   6   4   4      481.78      580.64     16.52 o 
   7   4   4     2430.51     2605.97     62.93 o 
   8   4   4       17.06       12.63      8.07 o 
   9   4   4     1568.57     1634.97     45.88 o 
  10   4   4     2477.86     2667.26     70.17 o 
  11   4   4      735.57      673.33     27.92 o 
  12   4   4       98.92      104.73     16.50 o 
  13   4   4       17.51       24.56     18.59 o 
  14   4   4      157.43      191.98     42.24 o 
  15   4   4      176.95      172.44     35.10 o 
 -16   5   4       93.63      142.33     34.04 o 
 -15   5   4        1.14      -22.65     21.00 o 
 -14   5   4      441.35      420.30     28.71 o 
 -13   5   4      243.71      263.53     22.33 o 
 -12   5   4       43.11       12.96     13.52 o 
 -11   5   4        4.49       -4.00      8.66 o 
 -10   5   4      285.22      281.44     11.94 o 
  -9   5   4       86.84       34.11      6.35 o 
  -8   5   4     4237.00     4394.90     94.16 o 
  -7   5   4        0.02        9.47      6.42 o 
  -6   5   4      409.21      450.95     14.10 o 
  -5   5   4     1587.33     1514.48     33.67 o 
  -4   5   4     7122.08     6907.11    161.38 o 
  -3   5   4      156.49      104.36      7.24 o 
  -2   5   4     1026.84      744.16     17.54 o 
  -1   5   4        0.33       -4.28      3.08 o 
   0   5   4       38.11        1.16      3.26 o 
   1   5   4      397.62      433.62     10.54 o 
   2   5   4     2541.94     1925.60     38.63 o 
   3   5   4     3265.07     3431.08     76.39 o 
   4   5   4      468.77      395.79     11.83 o 
   5   5   4     1470.79     1663.37     39.73 o 
   6   5   4      840.31      769.36     20.67 o 
   7   5   4      383.02      389.43     15.61 o 
   8   5   4     1845.91     1900.90     61.02 o 
   9   5   4        4.62        2.29     10.41 o 
  10   5   4     2205.15     2318.54     66.70 o 
  11   5   4      295.66      246.88     21.49 o 
  12   5   4      150.40      137.45     18.50 o 
  13   5   4       24.85       10.82     21.02 o 
  14   5   4        6.38      -15.53     21.34 o 
  15   5   4       69.82       87.03     38.60 o 
 -15   6   4       29.95       26.34     36.88 o 
 -14   6   4        0.92      -21.19     16.49 o 
 -13   6   4       20.77      -28.54     19.03 o 
 -12   6   4      166.96      151.01     16.18 o 
 -11   6   4      723.41      680.05     30.98 o 
 -10   6   4      440.71      445.65     22.55 o 
  -9   6   4      679.95      731.20     21.18 o 
  -8   6   4     1441.95     1545.78     35.00 o 
  -7   6   4     1042.46     1152.06     28.76 o 
  -6   6   4     2528.02     2462.98     51.84 o 
  -5   6   4     2968.51     3068.58     64.24 o 
  -4   6   4        3.94        0.19      4.10 o 
  -3   6   4       16.41        9.91      3.96 o 
  -2   6   4      396.26      368.37     13.51 o 
  -1   6   4     1029.09      921.50     21.11 o 
   0   6   4       92.34       74.55      4.73 o 
   1   6   4     1300.35     1087.24     22.42 o 
   2   6   4      212.34      216.45      7.08 o 
   3   6   4     1933.06     1821.76     39.26 o 
   4   6   4     1084.88     1179.17     30.03 o 
   5   6   4      127.89      166.85      8.79 o 
   6   6   4       16.69       17.37      6.79 o 
   7   6   4     2426.75     2371.55     55.71 o 
   8   6   4      515.39      493.82     18.89 o 
   9   6   4       10.88      -15.56     10.37 o 
  10   6   4      280.10      258.13     19.32 o 
  11   6   4        4.97        8.96     15.19 o 
  12   6   4       32.28       20.23     16.95 o 
  13   6   4      696.04      628.50     40.82 o 
  14   6   4       88.78       83.52     35.50 o 
  15   6   4        0.01      -44.42     29.61 o 
 -15   7   4       30.56      -13.67     24.88 o 
 -14   7   4       28.96       23.71     17.70 o 
 -13   7   4      116.92       93.61     22.35 o 
 -12   7   4       11.12      -14.14     16.21 o 
 -11   7   4      264.51      235.81     18.10 o 
 -10   7   4     1249.50     1400.34     39.85 o 
  -9   7   4       32.96       54.10      7.81 o 
  -8   7   4       60.97       43.02      6.09 o 
  -7   7   4     2143.10     2179.04     48.26 o 
  -6   7   4       87.35       57.40      7.04 o 
  -5   7   4     2209.23     1803.60     41.87 o 
  -4   7   4       34.57       18.27      3.71 o 
  -3   7   4     1670.00     1730.90     35.70 o 
  -2   7   4      284.07      336.23     10.64 o 
  -1   7   4     2993.36     2730.40     56.12 o 
   0   7   4     4275.54     3949.51     70.73 o 
   1   7   4       39.04        9.15      4.34 o 
   2   7   4       89.96       65.99      6.88 o 
   3   7   4     6288.41     6603.04    128.51 o 
   4   7   4      538.54      597.55     15.65 o 
   5   7   4     2201.75     2250.61     53.08 o 
   6   7   4      552.14      561.27     20.16 o 
   7   7   4      135.97      135.66     10.78 o 
   8   7   4      232.69      258.12     13.96 o 
   9   7   4     1204.10     1196.22     48.39 o 
  10   7   4      378.24      339.99     23.01 o 
  11   7   4       95.65       45.79     16.35 o 
  12   7   4      124.05      165.86     21.79 o 
  13   7   4      266.83      224.64     28.26 o 
  14   7   4        9.64       -8.36     22.32 o 
 -15   8   4      239.70      222.50     23.63 o 
 -14   8   4       41.46       30.03     19.30 o 
 -13   8   4       34.24       13.22     18.16 o 
 -12   8   4       48.12       26.29     17.66 o 
 -11   8   4      215.94      223.08     18.67 o 
 -10   8   4       23.08       -3.31      8.92 o 
  -9   8   4      811.01      868.24     29.02 o 
  -8   8   4      223.78      252.77     11.41 o 
  -7   8   4       67.91       73.25      8.46 o 
  -6   8   4       24.24       21.76      6.57 o 
  -5   8   4     1530.79     1666.24     37.75 o 
  -4   8   4     1052.39     1004.77     24.73 o 
  -3   8   4     1449.57     1603.11     33.58 o 
  -2   8   4        3.75       -0.39      4.89 o 
  -1   8   4      659.21      498.66     14.91 o 
   0   8   4      213.80      191.21      6.91 o 
   1   8   4     2432.76     2070.78     39.59 o 
   2   8   4      201.77      178.41      7.91 o 
   3   8   4      118.66       63.46      5.77 o 
   4   8   4      474.01      450.90     13.88 o 
   5   8   4     1957.45     2003.27     44.52 o 
   6   8   4      688.28      673.26     23.29 o 
   7   8   4     1224.86     1179.36     34.35 o 
   8   8   4      236.96      206.37     14.84 o 
   9   8   4      735.82      626.19     31.12 o 
  10   8   4      195.42      181.87     19.46 o 
  11   8   4      187.47      193.09     22.49 o 
  12   8   4      177.10      189.36     23.15 o 
  13   8   4      483.14      495.19     55.56 o 
  14   8   4       56.09       20.97     41.01 o 
 -14   9   4      217.29      231.00     24.35 o 
 -13   9   4        0.56       22.23     18.60 o 
 -12   9   4      138.47      122.60     20.18 o 
 -11   9   4      193.50      179.18     21.29 o 
 -10   9   4      979.25     1070.18     39.55 o 
  -9   9   4       23.39        8.90      8.30 o 
  -8   9   4       20.49        6.13      8.02 o 
  -7   9   4     1201.65     1187.10     29.74 o 
  -6   9   4       64.14       71.37      8.84 o 
  -5   9   4      441.19      408.60     13.15 o 
  -4   9   4      760.31      730.59     18.09 o 
  -3   9   4     2215.62     2297.75     48.71 o 
  -2   9   4       35.17        8.21      5.77 o 
  -1   9   4     1846.78     2005.48     44.41 o 
   0   9   4      457.00      544.61     14.52 o 
   1   9   4        1.86       -4.13      5.22 o 
   2   9   4     1401.60     1334.32     28.59 o 
   3   9   4      829.66      989.39     24.03 o 
   4   9   4      450.87      429.57     13.66 o 
   5   9   4     1720.23     1801.92     40.90 o 
   6   9   4     1850.71     1924.67     45.67 o 
   7   9   4      663.28      595.69     23.47 o 
   8   9   4      276.94      244.77     16.05 o 
   9   9   4       21.99       -8.89     15.10 o 
  10   9   4      217.25      189.61     22.29 o 
  11   9   4        1.57       -1.78     18.34 o 
  12   9   4      248.08      227.50     25.62 o 
  13   9   4      240.63      274.86     32.19 o 
 -14  10   4       34.56       24.25     20.36 o 
 -13  10   4      259.60      216.40     24.54 o 
 -12  10   4      321.81      337.72     26.73 o 
 -11  10   4      158.90      161.43     28.67 o 
 -10  10   4       79.59      105.39     18.44 o 
  -9  10   4       17.49       -2.64      9.53 o 
  -8  10   4      731.78      740.84     23.16 o 
  -7  10   4        4.59       -4.29      9.47 o 
  -6  10   4      512.11      511.60     15.77 o 
  -5  10   4       76.54       56.77      9.34 o 
  -4  10   4       11.17        7.87      6.83 o 
  -3  10   4        3.97       -4.88      8.12 o 
  -2  10   4     1272.69     1392.49     41.76 o 
  -1  10   4       54.80       16.96      5.85 o 
   0  10   4      204.37      228.53      9.51 o 
   1  10   4      206.25      241.19      8.72 o 
   2  10   4     1422.25     1348.15     30.21 o 
   3  10   4      194.63      200.74     11.28 o 
   4  10   4     2267.84     2207.93     50.89 o 
   5  10   4       54.06       54.45      7.90 o 
   6  10   4       22.09       12.19      9.70 o 
   7  10   4     1068.05     1221.76     37.84 o 
   8  10   4     1048.96     1000.61     35.87 o 
   9  10   4      339.10      321.04     25.65 o 
  10  10   4       59.18       48.65     19.21 o 
  11  10   4        1.99       14.76     19.18 o 
  12  10   4        3.27       -1.25     20.75 o 
  13  10   4       33.46       37.03     63.88 o 
 -13  11   4       12.39        3.98     20.24 o 
 -12  11   4        0.04      -28.88     19.33 o 
 -11  11   4        3.70       11.34     18.78 o 
 -10  11   4      227.06      171.19     21.49 o 
  -9  11   4      154.04      118.56     18.45 o 
  -8  11   4      285.96      275.98     18.94 o 
  -7  11   4      256.60      275.02     13.79 o 
  -6  11   4       91.33       89.52     10.24 o 
  -5  11   4     1195.22     1278.82     29.98 o 
  -4  11   4      585.73      693.50     19.95 o 
  -3  11   4       27.33       28.06      7.09 o 
  -2  11   4       10.98       16.48      7.67 o 
  -1  11   4      402.04      379.99     15.17 o 
   0  11   4      561.00      568.52     16.89 o 
   1  11   4        1.43       -9.08      6.05 o 
   2  11   4     1172.06     1263.65     30.52 o 
   3  11   4      269.98      219.61     11.00 o 
   4  11   4       59.07       55.15      8.56 o 
   5  11   4       15.95       -6.42      7.97 o 
   6  11   4      687.79      685.05     21.96 o 
   7  11   4      349.96      303.99     15.37 o 
   8  11   4      176.60      150.28     15.70 o 
   9  11   4        1.91      -14.20     16.27 o 
  10  11   4      301.03      299.99     27.14 o 
  11  11   4        3.82      -28.98     19.32 o 
  12  11   4      240.47      239.56     28.80 o 
 -12  12   4       61.12       75.00     22.38 o 
 -11  12   4       21.63        7.61     19.82 o 
 -10  12   4        1.08      -23.60     18.21 o 
  -9  12   4      180.69      216.25     22.69 o 
  -8  12   4       74.61       61.18     21.51 o 
  -7  12   4        6.78        5.70     11.73 o 
  -6  12   4      112.24       73.65     11.18 o 
  -5  12   4      144.74      124.13     12.57 o 
  -4  12   4      395.44      391.13     15.26 o 
  -3  12   4     1181.16     1336.46     32.16 o 
  -2  12   4       74.27       65.22      9.03 o 
  -1  12   4       27.87       29.08      6.20 o 
   0  12   4      114.66      131.64      9.77 o 
   1  12   4      178.14      171.54      9.91 o 
   2  12   4      178.28      189.47     12.57 o 
   3  12   4      106.37       70.50      9.86 o 
   4  12   4        6.15       -5.58     11.47 o 
   5  12   4        6.12      -12.90      8.60 o 
   6  12   4        0.50      -12.82     13.37 o 
   7  12   4      601.43      651.27     25.23 o 
   8  12   4      349.63      361.37     24.65 o 
   9  12   4      334.82      358.49     32.49 o 
  10  12   4        4.07       27.79     20.76 o 
  11  12   4       72.90       63.34     23.09 o 
  12  12   4       40.36       32.13     35.11 o 
 -12  13   4       79.51      107.69     23.72 o 
 -11  13   4      273.78      226.85     26.11 o 
 -10  13   4       44.65       33.30     30.59 o 
  -9  13   4        0.22        4.20     18.47 o 
  -8  13   4       12.25       13.58     18.13 o 
  -7  13   4     1321.28     1427.65     48.23 o 
  -6  13   4      232.10      253.96     15.96 o 
  -5  13   4       68.76       74.71     12.50 o 
  -4  13   4        9.67        6.24     10.87 o 
  -3  13   4      673.87      737.15     25.87 o 
  -2  13   4       12.61        6.98     10.11 o 
  -1  13   4      445.58      526.70     21.06 o 
   0  13   4        4.95       -3.97      9.82 o 
   1  13   4       41.87       32.21      9.00 o 
   2  13   4      337.18      329.20     13.56 o 
   3  13   4     1482.30     1574.45     39.18 o 
   4  13   4       60.05       23.58     12.69 o 
   5  13   4      121.31       96.08     11.81 o 
   6  13   4       67.45       50.04     11.83 o 
   7  13   4      249.67      244.81     16.23 o 
   8  13   4      379.18      359.50     29.46 o 
   9  13   4      315.59      333.88     29.38 o 
  10  13   4        2.32       33.06     30.92 o 
  11  13   4       52.43       69.58     29.71 o 
 -11  14   4       45.91       54.56     26.51 o 
 -10  14   4        3.41        2.86     27.48 o 
  -9  14   4      319.62      257.08     25.68 o 
  -8  14   4      323.37      376.73     28.59 o 
  -7  14   4       58.70       32.72     15.89 o 
  -6  14   4      221.28      164.94     18.10 o 
  -5  14   4      108.15       69.21     19.08 o 
  -4  14   4      272.42      207.69     20.60 o 
  -3  14   4       75.85       63.29     12.28 o 
  -2  14   4       56.83       38.72     11.00 o 
  -1  14   4        0.09      -10.96     13.72 o 
   0  14   4     1605.18     1919.01     51.52 o 
   1  14   4      861.26     1038.64     33.17 o 
   2  14   4      428.28      407.97     20.21 o 
   3  14   4       32.23        4.43     18.61 o 
   4  14   4      569.81      604.33     34.82 o 
   5  14   4        7.61       16.96     16.87 o 
   6  14   4       21.87      -12.77     12.15 o 
   7  14   4      199.07      198.62     18.09 o 
   8  14   4      108.40      101.42     16.92 o 
   9  14   4       25.85       -4.00     26.96 o 
  10  14   4       20.94       34.55     29.23 o 
 -10  15   4      149.99      124.47     24.16 o 
  -9  15   4       47.38       38.09     32.97 o 
  -8  15   4       68.99       60.90     21.26 o 
  -7  15   4       14.69        9.14     23.43 o 
  -6  15   4       12.59      -22.66     15.11 o 
  -5  15   4        1.66      -30.65     20.44 o 
  -4  15   4      246.94      220.43     17.83 o 
  -3  15   4       33.89       26.21     13.63 o 
  -2  15   4      242.39      312.73     21.70 o 
  -1  15   4        7.30       17.72     15.83 o 
   0  15   4      414.48      488.32     29.22 o 
   1  15   4       10.95      -10.60     15.91 o 
   2  15   4      430.05      461.28     24.75 o 
   3  15   4        5.82       -7.38     13.96 o 
   4  15   4       29.39        2.09     14.52 o 
   5  15   4       38.53        3.98     16.89 o 
   6  15   4      177.41      154.39     21.31 o 
   7  15   4       13.69        3.96     17.64 o 
   8  15   4      147.79      142.54     33.74 o 
   9  15   4        1.29       -7.98     31.18 o 
  -8  16   4       30.19       24.18     21.83 o 
  -7  16   4       60.79       79.22     30.39 o 
  -6  16   4      141.75      210.78     38.84 o 
  -5  16   4        1.33      -17.79     18.48 o 
  -4  16   4        1.35      -17.70     17.35 o 
  -3  16   4      206.19      248.27     27.53 o 
  -2  16   4      804.76      834.37     40.12 o 
  -1  16   4       97.81      109.97     19.32 o 
   0  16   4       77.75       77.64     18.61 o 
   1  16   4       89.94       73.91     18.47 o 
   2  16   4      154.94      139.66     19.74 o 
   3  16   4       33.35       29.70     21.17 o 
   4  16   4      107.52      100.05     20.50 o 
   5  16   4       28.53       -4.85     22.63 o 
   6  16   4        0.60      -18.26     18.35 o 
   7  16   4       56.03       48.33     19.55 o 
   8  16   4      210.09      198.16     23.14 o 
  -7  17   4      128.29      100.42     35.62 o 
  -6  17   4       15.77      -19.50     27.70 o 
  -5  17   4      115.79      169.77     33.40 o 
  -4  17   4       35.08       39.69     19.32 o 
  -3  17   4      149.47      177.45     25.31 o 
  -2  17   4       76.58       88.05     20.02 o 
  -1  17   4       86.98       86.11     19.34 o 
   0  17   4      113.88      118.81     20.27 o 
   1  17   4        0.26      -12.83     17.56 o 
   2  17   4       43.82       46.71     31.30 o 
   3  17   4       86.21       61.31     24.34 o 
   4  17   4       76.80       41.59     19.26 o 
   5  17   4      107.49       85.84     22.50 o 
   6  17   4       40.79       65.09     20.95 o 
  -4  18   4        0.17        5.14     29.06 o 
  -3  18   4       87.25      103.11     28.79 o 
  -2  18   4       26.31       29.18     18.87 o 
  -1  18   4       18.81       34.08     18.96 o 
   0  18   4       22.32       11.86     18.99 o 
   1  18   4      198.37      217.83     25.41 o 
   2  18   4       15.72       -5.57     19.28 o 
   3  18   4        5.71      -23.43     36.63 o 
   4  18   4        9.91      -17.70     20.24 o 
 -15   0   5       66.19      -16.25     30.86 o 
 -13   0   5        0.30      -34.23     22.82 o 
 -11   0   5      572.31      570.86     25.98 o 
  -9   0   5     4881.86     4821.35    158.73 o 
  -7   0   5      435.80      275.17     14.58 o 
  -5   0   5    20083.69    20436.05    646.23 o 
  -3   0   5    17687.16    17847.27    473.97 o 
  -1   0   5    69600.13    64595.49   1828.75 o 
   1   0   5    28588.21    29395.25   1199.62 o 
   3   0   5     1736.89     2143.51    120.41 o 
   5   0   5     5952.36     6866.66    223.53 o 
   7   0   5     6748.60     6933.83    210.52 o 
   9   0   5       51.13       50.94     11.87 o 
  11   0   5     3876.10     3835.90    129.92 o 
  13   0   5     1798.77     1816.44     93.66 o 
  15   0   5      312.55      241.57     56.19 o 
 -16   1   5      346.45      289.08     44.48 o 
 -15   1   5       12.27       -6.67     20.69 o 
 -14   1   5       64.69       27.21     12.70 o 
 -13   1   5      226.87      210.38     18.69 o 
 -12   1   5        2.11      -14.42      9.61 o 
 -11   1   5      795.15      793.90     25.42 o 
 -10   1   5      174.69      184.01      9.47 o 
  -9   1   5     1015.26     1020.22     28.49 o 
  -8   1   5        1.28       -2.30      8.24 o 
  -7   1   5     1594.07     1332.81     37.76 o 
  -6   1   5      108.06       51.62      5.89 o 
  -5   1   5     3432.39     2859.87     63.73 o 
  -4   1   5     5452.80     5780.02    114.81 o 
  -3   1   5    17039.24    18970.48    356.35 o 
  -2   1   5    16627.47    15220.23    284.34 o 
  -1   1   5     2833.97     1958.66     37.74 o 
   0   1   5     3062.35     3155.08     74.54 o 
   1   1   5     2771.90     2353.53     62.19 o 
   2   1   5     5746.15     7078.45    209.78 o 
   3   1   5       24.68       16.44     10.29 o 
   4   1   5     2647.40     2836.30     66.59 o 
   5   1   5    10834.92    12614.92    285.89 o 
   6   1   5       58.51      137.46      8.49 o 
   7   1   5      218.31      185.04     10.20 o 
   8   1   5      525.89      559.07     17.24 o 
   9   1   5     2700.56     2699.10     60.22 o 
  10   1   5     1052.93     1093.76     30.48 o 
  11   1   5     1097.26     1058.70     36.34 o 
  12   1   5     1862.79     1779.44     64.18 o 
  13   1   5      879.87      908.87     43.42 o 
  14   1   5        1.01        4.19     18.53 o 
  15   1   5      581.55      597.64     43.61 o 
 -16   2   5      262.82      165.02     26.15 o 
 -15   2   5       15.34        6.57     17.73 o 
 -14   2   5      769.99      784.75     39.70 o 
 -13   2   5       44.34       36.04     15.00 o 
 -12   2   5     1179.87     1147.61     34.50 o 
 -11   2   5      307.27      333.08     12.86 o 
 -10   2   5       37.46       50.44      7.60 o 
  -9   2   5        0.62        2.51      6.60 o 
  -8   2   5     2053.28     1912.15     44.93 o 
  -7   2   5       60.44       76.09      6.73 o 
  -6   2   5     3995.83     3694.67     81.74 o 
  -5   2   5     7892.89     7689.37    166.00 o 
  -4   2   5        2.76       12.20      5.10 o 
  -3   2   5     3649.57     2942.73     55.22 o 
  -2   2   5     7591.31     8183.91    144.15 o 
  -1   2   5     9626.65     9421.20    176.93 o 
   0   2   5     2670.00     3333.86     66.01 o 
   1   2   5      144.47      158.08      8.92 o 
   2   2   5     1888.92     1765.33     56.43 o 
   3   2   5     5397.45     5847.83    218.68 o 
   4   2   5    18988.24    21909.86    600.85 o 
   5   2   5      466.64      574.43     18.12 o 
   6   2   5     1580.97     1787.43     42.37 o 
   7   2   5     3225.12     3489.01     78.94 o 
   8   2   5      394.00      399.18     13.86 o 
   9   2   5       26.47       25.30      8.56 o 
  10   2   5       10.29      -13.92      9.40 o 
  11   2   5        0.56      -14.67     12.15 o 
  12   2   5       49.90       65.75     17.32 o 
  13   2   5       31.75       28.43     17.36 o 
  14   2   5      455.36      443.64     44.09 o 
  15   2   5       16.54       24.29     26.28 o 
 -16   3   5       39.36       63.42     27.00 o 
 -15   3   5       29.78       29.44     25.80 o 
 -14   3   5      358.75      376.52     26.27 o 
 -13   3   5        5.22       -6.85     12.11 o 
 -12   3   5       77.43       66.16     11.66 o 
 -11   3   5      171.26      192.96     13.78 o 
 -10   3   5     2275.86     2356.10     55.32 o 
  -9   3   5        0.52        2.03      7.23 o 
  -8   3   5        9.50        5.95      6.22 o 
  -7   3   5      366.09      397.66     14.05 o 
  -6   3   5       31.63       14.36      5.18 o 
  -5   3   5      527.27      690.38     18.75 o 
  -4   3   5     2795.23     3140.61     69.17 o 
  -3   3   5      115.24      115.68      4.80 o 
  -2   3   5       98.66      101.27      5.89 o 
  -1   3   5     4682.30     4517.62     83.45 o 
   0   3   5     1562.69     1618.00     30.85 o 
   1   3   5     1572.35     1447.67     36.16 o 
   2   3   5     2105.58     2686.83    100.25 o 
   3   3   5      592.46      689.27     27.81 o 
   4   3   5      267.88      369.07     14.14 o 
   5   3   5      109.93      119.30      8.86 o 
   6   3   5    10343.45    10947.19    238.00 o 
   7   3   5      610.76      661.06     18.51 o 
   8   3   5      482.04      517.04     20.07 o 
   9   3   5      511.22      553.30     20.04 o 
  10   3   5     2097.64     2254.86     57.39 o 
  11   3   5       49.37       52.10     15.74 o 
  12   3   5     2032.83     2062.27     71.75 o 
  13   3   5       77.67       35.68     18.72 o 
  14   3   5       82.90       73.14     20.69 o 
  15   3   5       47.71        1.84     23.59 o 
 -16   4   5       16.72       31.14     30.20 o 
 -15   4   5      265.81      243.42     25.29 o 
 -14   4   5      202.86      221.22     32.78 o 
 -13   4   5        1.11      -18.31     12.21 o 
 -12   4   5      664.97      666.01     26.95 o 
 -11   4   5      226.51      212.50     15.21 o 
 -10   4   5      281.23      252.77     11.25 o 
  -9   4   5     3720.27     3626.99     78.76 o 
  -8   4   5     1035.23      893.84     29.83 o 
  -7   4   5      452.73      527.51     21.53 o 
  -6   4   5     1794.41     1621.28     38.46 o 
  -5   4   5     5117.34     5054.33    104.63 o 
  -4   4   5      696.71      787.44     19.80 o 
  -3   4   5     2859.79     2641.89     54.29 o 
  -2   4   5     5438.83     5670.02    104.59 o 
  -1   4   5      597.35      474.36     11.10 o 
   0   4   5       10.67        4.94      3.62 o 
   1   4   5     4489.72     5015.27     99.08 o 
   2   4   5     2191.87     2205.78     54.73 o 
   3   4   5     3728.49     4769.49    149.55 o 
   4   4   5     3507.07     3915.82     89.43 o 
   5   4   5      848.49      763.89     22.46 o 
   6   4   5      166.98      151.62      9.79 o 
   7   4   5     5568.08     5979.78    131.38 o 
   8   4   5     1472.42     1610.73     44.51 o 
   9   4   5       24.33        9.96      8.99 o 
  10   4   5      217.43      280.39     17.48 o 
  11   4   5     1047.55     1132.88     41.82 o 
  12   4   5      478.39      481.96     27.67 o 
  13   4   5       65.83       67.42     19.59 o 
  14   4   5      396.31      365.33     32.32 o 
  15   4   5      163.73      139.09     26.46 o 
 -15   5   5        0.20        9.02     18.32 o 
 -14   5   5       12.15       -6.52     17.55 o 
 -13   5   5      398.51      392.17     26.71 o 
 -12   5   5       26.47        0.78     12.64 o 
 -11   5   5     1511.29     1543.44     45.99 o 
 -10   5   5       54.22       50.48      9.28 o 
  -9   5   5        4.78       -4.43      7.09 o 
  -8   5   5       49.80       46.30      7.52 o 
  -7   5   5     6816.16     7030.42    152.62 o 
  -6   5   5     1802.61     1752.68     42.76 o 
  -5   5   5      443.89      502.85     14.13 o 
  -4   5   5       10.58       18.19      4.82 o 
  -3   5   5     3055.39     2984.15     63.35 o 
  -2   5   5      276.98      281.63      8.60 o 
  -1   5   5     5897.68     5526.70    103.05 o 
   0   5   5       26.52       30.18      4.50 o 
   1   5   5      189.64      116.63      5.80 o 
   2   5   5     1227.92     1373.43     33.94 o 
   3   5   5     1555.62     1423.51     37.67 o 
   4   5   5     5525.49     5712.91    124.53 o 
   5   5   5      786.89      896.61     23.68 o 
   6   5   5       84.65      126.42      7.92 o 
   7   5   5        6.16       13.89      9.52 o 
   8   5   5       26.07        3.40     10.27 o 
   9   5   5     3285.92     3517.34     95.15 o 
  10   5   5      218.53      234.84     18.32 o 
  11   5   5        1.56      -18.30     14.30 o 
  12   5   5        3.16       19.53     16.01 o 
  13   5   5      442.61      461.71     30.79 o 
  14   5   5      149.26      109.04     24.63 o 
  15   5   5      594.16      626.40     59.47 o 
 -15   6   5      146.63      169.30     24.68 o 
 -14   6   5      274.02      249.52     28.45 o 
 -13   6   5       90.95       96.35     18.87 o 
 -12   6   5      926.01      951.71     37.54 o 
 -11   6   5      184.75      180.91     18.14 o 
 -10   6   5       26.33       20.84      8.71 o 
  -9   6   5      105.36       61.49      8.52 o 
  -8   6   5     1446.76     1682.41     39.89 o 
  -7   6   5      320.69      376.02     12.42 o 
  -6   6   5      135.64      150.53     10.83 o 
  -5   6   5     2017.17     2002.64     47.12 o 
  -4   6   5      177.35      105.74      7.86 o 
  -3   6   5     1566.53     1482.60     34.01 o 
  -2   6   5     9148.64     8663.96    173.15 o 
  -1   6   5       87.14       55.43      4.56 o 
   0   6   5     2475.91     2568.67     49.91 o 
   1   6   5     1516.85     1891.62     40.15 o 
   2   6   5     4540.07     4481.30     94.24 o 
   3   6   5      502.26      516.33     14.69 o 
   4   6   5     6534.65     7097.16    147.23 o 
   5   6   5      401.85      428.49     15.49 o 
   6   6   5     1182.03     1331.19     35.34 o 
   7   6   5     4217.26     4585.89    102.52 o 
   8   6   5     1708.71     1746.53     51.80 o 
   9   6   5      252.27      231.11     16.92 o 
  10   6   5       32.36       21.36     15.44 o 
  11   6   5      138.08      164.71     18.91 o 
  12   6   5       30.48       50.04     17.65 o 
  13   6   5      177.45      194.01     26.37 o 
  14   6   5      489.67      498.52     37.72 o 
 -15   7   5        0.04       -5.62     19.06 o 
 -14   7   5        3.68      -10.27     18.92 o 
 -13   7   5        8.29      -17.29     17.43 o 
 -12   7   5      264.98      285.90     26.18 o 
 -11   7   5       19.26       12.15     12.11 o 
 -10   7   5      860.16      876.86     31.72 o 
  -9   7   5      794.93      802.68     26.67 o 
  -8   7   5      452.36      462.95     15.44 o 
  -7   7   5       17.64       -9.85      6.57 o 
  -6   7   5      560.74      480.01     15.84 o 
  -5   7   5        1.38       -1.61      4.96 o 
  -4   7   5     4202.81     4051.51     77.38 o 
  -3   7   5      702.61      707.32     18.58 o 
  -2   7   5      170.04      135.23      6.63 o 
  -1   7   5       19.73       19.48      4.67 o 
   0   7   5     2134.65     2361.31     44.77 o 
   1   7   5        1.22       -6.59      4.39 o 
   2   7   5     3198.34     3796.54     70.54 o 
   3   7   5       26.34        5.85      5.74 o 
   4   7   5       49.20       18.16      6.26 o 
   5   7   5     1056.61     1076.10     28.90 o 
   6   7   5      765.06      815.99     23.49 o 
   7   7   5     1192.98     1403.63     36.30 o 
   8   7   5     2914.86     3164.07     81.28 o 
   9   7   5      181.52      240.64     19.19 o 
  10   7   5      525.61      556.31     40.09 o 
  11   7   5      331.48      311.61     27.30 o 
  12   7   5     1744.85     1781.00     70.92 o 
  13   7   5       10.99       16.18     21.81 o 
  14   7   5       55.46       79.99     25.69 o 
 -14   8   5      264.01      235.04     25.01 o 
 -13   8   5        0.25       18.55     18.74 o 
 -12   8   5      415.38      451.02     29.34 o 
 -11   8   5       14.86       13.18     12.65 o 
 -10   8   5       33.77       18.03     11.29 o 
  -9   8   5        0.53        0.38      8.38 o 
  -8   8   5     2967.25     3125.00     69.38 o 
  -7   8   5     1023.71     1085.03     27.55 o 
  -6   8   5     3550.17     3687.21     80.61 o 
  -5   8   5       30.81       51.26      7.12 o 
  -4   8   5      541.62      469.13     13.08 o 
  -3   8   5     3458.10     3624.54     76.33 o 
  -2   8   5     6460.92     6005.27    122.76 o 
  -1   8   5      366.34      471.27     13.78 o 
   0   8   5      289.42      365.99     10.76 o 
   1   8   5       29.15       20.65      6.47 o 
   2   8   5      801.08      801.18     18.65 o 
   3   8   5       71.79       78.64      6.15 o 
   4   8   5     7262.84     7884.92    164.12 o 
   5   8   5      853.09      819.22     22.98 o 
   6   8   5        9.60        6.64      7.90 o 
   7   8   5      218.54      260.54     13.86 o 
   8   8   5        5.79        1.11     12.33 o 
   9   8   5      148.49      154.79     17.82 o 
  10   8   5     1560.31     1815.06     64.54 o 
  11   8   5       10.32       51.46     18.40 o 
  12   8   5      137.25      172.08     22.79 o 
  13   8   5       17.00       60.78     23.25 o 
  14   8   5      712.19      808.20     97.93 o 
 -14   9   5       23.99       39.37     20.57 o 
 -13   9   5      444.83      444.39     31.90 o 
 -12   9   5       10.06       -6.52     18.12 o 
 -11   9   5      364.05      325.68     20.06 o 
 -10   9   5       86.33       64.91     13.69 o 
  -9   9   5      700.48      712.75     25.16 o 
  -8   9   5       98.30      110.99      9.76 o 
  -7   9   5     1396.73     1426.47     34.44 o 
  -6   9   5       10.79       -3.11      6.86 o 
  -5   9   5       26.68       12.14      5.65 o 
  -4   9   5     2199.77     2173.89     47.62 o 
  -3   9   5     1303.46     1313.30     31.46 o 
  -2   9   5      548.89      626.95     18.32 o 
  -1   9   5     1351.14     1308.39     29.75 o 
   0   9   5     1209.16     1399.91     30.38 o 
   1   9   5       49.00       47.89      6.14 o 
   2   9   5      875.42      975.85     22.34 o 
   3   9   5     4716.92     5362.86    101.44 o 
   4   9   5      952.40      961.22     24.94 o 
   5   9   5      347.31      405.02     15.00 o 
   6   9   5     2001.54     2245.40     54.84 o 
   7   9   5      173.57      163.85     14.68 o 
   8   9   5      356.65      342.60     24.12 o 
   9   9   5      903.71      981.72     41.74 o 
  10   9   5       16.42       35.95     17.71 o 
  11   9   5       96.75      119.03     21.14 o 
  12   9   5      981.21     1067.44     98.06 o 
  13   9   5      352.18      332.19     34.51 o 
 -13  10   5        1.89      -28.17     19.75 o 
 -12  10   5       42.78       39.22     20.08 o 
 -11  10   5      724.86      777.80     40.06 o 
 -10  10   5      308.09      284.42     20.01 o 
  -9  10   5      300.07      294.85     20.08 o 
  -8  10   5       84.37       86.92     12.45 o 
  -7  10   5       34.07       23.66      8.63 o 
  -6  10   5      184.27      154.19      9.09 o 
  -5  10   5      390.69      417.80     12.99 o 
  -4  10   5        0.75       -8.76      7.12 o 
  -3  10   5     2634.99     2496.84     56.58 o 
  -2  10   5        4.31        1.82      4.68 o 
  -1  10   5      350.32      363.47     12.30 o 
   0  10   5      404.41      400.40     13.03 o 
   1  10   5     3474.97     3655.04     69.39 o 
   2  10   5      572.37      611.62     17.15 o 
   3  10   5     2416.06     2389.10     50.60 o 
   4  10   5        9.97        2.69      6.69 o 
   5  10   5      999.33     1168.07     31.99 o 
   6  10   5        3.37       11.99      9.69 o 
   7  10   5      921.15     1040.08     39.05 o 
   8  10   5      132.81      147.37     16.74 o 
   9  10   5      603.69      560.94     32.84 o 
  10  10   5      127.22      151.68     21.99 o 
  11  10   5      310.07      410.55     39.91 o 
  12  10   5        4.76      -31.83     25.27 o 
  13  10   5      139.92      131.94     28.77 o 
 -13  11   5      105.30       53.52     35.52 o 
 -12  11   5       20.43       38.90     21.17 o 
 -11  11   5        0.97       22.11     19.18 o 
 -10  11   5       12.11       12.07     15.73 o 
  -9  11   5       91.94       71.03     14.82 o 
  -8  11   5      271.37      285.47     22.77 o 
  -7  11   5     1175.94     1230.79     35.08 o 
  -6  11   5       21.41       -2.83      8.33 o 
  -5  11   5        8.42       -0.27      7.70 o 
  -4  11   5      408.64      346.48     16.47 o 
  -3  11   5       49.16       43.13      7.24 o 
  -2  11   5      394.10      403.34     14.59 o 
  -1  11   5      556.60      616.39     18.57 o 
   0  11   5      356.30      304.04     11.33 o 
   1  11   5       75.07       40.77      6.90 o 
   2  11   5      213.61      218.43      9.96 o 
   3  11   5      493.15      569.53     17.98 o 
   4  11   5       17.50       -4.75      7.65 o 
   5  11   5        9.62      -11.34      7.56 o 
   6  11   5      112.87       86.15     11.93 o 
   7  11   5      109.31      140.04     17.72 o 
   8  11   5     1086.32     1091.88     44.99 o 
   9  11   5      572.15      618.17     31.78 o 
  10  11   5      134.80      127.37     23.81 o 
  11  11   5       58.66       38.83     33.30 o 
  12  11   5      232.58      325.10     34.74 o 
 -12  12   5      208.58      181.77     29.67 o 
 -11  12   5       82.53       61.93     21.56 o 
 -10  12   5       61.45       60.55     20.46 o 
  -9  12   5       34.79       24.87     18.87 o 
  -8  12   5     1567.61     1671.37     52.02 o 
  -7  12   5      224.20      219.47     16.95 o 
  -6  12   5      484.21      466.45     17.08 o 
  -5  12   5      250.22      269.27     20.54 o 
  -4  12   5       36.05       13.13      8.62 o 
  -3  12   5      820.44      896.84     25.51 o 
  -2  12   5     1150.05     1227.83     32.04 o 
  -1  12   5       27.53       15.93      9.47 o 
   0  12   5       33.47       19.00      7.88 o 
   1  12   5        0.63       -8.75      6.80 o 
   2  12   5     1111.53     1275.70     28.70 o 
   3  12   5      418.16      401.15     15.89 o 
   4  12   5      352.05      382.01     15.19 o 
   5  12   5      159.51      196.75     11.66 o 
   6  12   5      227.83      234.12     14.36 o 
   7  12   5      474.40      464.88     26.90 o 
   8  12   5       49.04       69.27     17.22 o 
   9  12   5        9.17       -7.90     18.55 o 
  10  12   5      108.31      101.35     22.78 o 
  11  12   5       35.51       50.11     22.31 o 
 -11  13   5       19.20       23.83     21.46 o 
 -10  13   5      472.17      470.32     33.61 o 
  -9  13   5      217.07      232.32     24.98 o 
  -8  13   5      562.23      707.72     36.37 o 
  -7  13   5      301.39      274.36     20.97 o 
  -6  13   5      788.54      931.18     29.41 o 
  -5  13   5       19.72       43.46     11.46 o 
  -4  13   5      226.67      231.31     16.89 o 
  -3  13   5        3.54      -14.04      9.36 o 
  -2  13   5        4.57      -16.31     10.87 o 
  -1  13   5      756.30      772.89     24.68 o 
   0  13   5     1084.97     1139.18     29.27 o 
   1  13   5       21.34       40.22     10.84 o 
   2  13   5      743.48      734.79     24.54 o 
   3  13   5     1371.13     1635.24     41.84 o 
   4  13   5       17.24       -6.58      9.85 o 
   5  13   5       15.02       -7.78      9.80 o 
   6  13   5      514.28      618.86     26.74 o 
   7  13   5       51.80       53.34     19.96 o 
   8  13   5       99.33       92.41     34.51 o 
   9  13   5      157.90      204.64     26.13 o 
  10  13   5      301.57      341.91     36.23 o 
 -10  14   5        8.14       10.43     21.23 o 
  -9  14   5      154.79      158.94     23.10 o 
  -8  14   5       39.36       23.01     19.79 o 
  -7  14   5       31.48       26.14     15.84 o 
  -6  14   5       22.53      -23.13     15.42 o 
  -5  14   5      178.20      177.35     16.48 o 
  -4  14   5       28.49        5.02     13.57 o 
  -3  14   5        7.29       -0.93     12.12 o 
  -2  14   5      364.36      427.32     22.64 o 
  -1  14   5      178.56      137.44     14.59 o 
   0  14   5       34.24       41.03     13.74 o 
   1  14   5     1835.57     2045.50     56.44 o 
   2  14   5        2.36      -14.19     11.25 o 
   3  14   5      614.07      557.11     23.80 o 
   4  14   5       15.68       -5.16     11.52 o 
   5  14   5      327.23      413.21     21.77 o 
   6  14   5        0.06      -14.92     11.47 o 
   7  14   5      663.66      622.97     38.16 o 
   8  14   5       92.92      128.50     24.99 o 
   9  14   5       18.39        6.72     26.94 o 
  10  14   5       76.03       60.69     29.71 o 
  -9  15   5       83.50       86.50     23.06 o 
  -8  15   5        7.09      -21.32     20.07 o 
  -7  15   5      289.64      406.53     38.43 o 
  -6  15   5        3.23        9.18     22.24 o 
  -5  15   5       11.73       -3.05     17.40 o 
  -4  15   5      101.82       59.02     23.85 o 
  -3  15   5       26.21       25.43     16.44 o 
  -2  15   5       62.21       77.12     17.58 o 
  -1  15   5      706.80      753.81     42.89 o 
   0  15   5        0.07        0.32     15.76 o 
   1  15   5       24.12       13.51     15.14 o 
   2  15   5       10.62      -17.73     13.82 o 
   3  15   5      328.15      382.14     23.54 o 
   4  15   5      167.18      135.30     17.91 o 
   5  15   5       42.40       -1.07     14.98 o 
   6  15   5       79.72       72.44     25.34 o 
   7  15   5        2.91       -3.13     17.87 o 
   8  15   5        0.50      -20.27     27.59 o 
  -8  16   5      147.45      165.76     36.77 o 
  -7  16   5       10.35       -8.34     27.73 o 
  -6  16   5      106.10       96.43     21.82 o 
  -5  16   5      127.35      118.69     24.74 o 
  -4  16   5       40.00       55.07     18.82 o 
  -3  16   5      274.46      306.76     25.06 o 
  -2  16   5      117.11      116.44     18.86 o 
  -1  16   5      319.96      287.97     22.99 o 
   0  16   5       97.74       81.47     18.70 o 
   1  16   5      607.90      680.05     35.13 o 
   2  16   5      167.81      161.48     22.19 o 
   3  16   5        1.50      -15.20     17.06 o 
   4  16   5       29.46       37.97     17.93 o 
   5  16   5      164.54      203.30     31.81 o 
   6  16   5        4.86      -18.45     17.85 o 
   7  16   5      308.19      305.50     40.27 o 
  -6  17   5       27.68       29.05     33.54 o 
  -5  17   5       44.63       22.87     28.79 o 
  -4  17   5       86.64       60.72     26.95 o 
  -3  17   5        8.38       -8.49     18.02 o 
  -2  17   5       13.88       -6.55     17.77 o 
  -1  17   5        6.04       31.72     18.14 o 
   0  17   5      371.65      398.50     27.39 o 
   1  17   5       15.28       10.20     27.72 o 
   2  17   5      321.95      337.21     28.45 o 
   3  17   5        0.12       10.18     17.94 o 
   4  17   5       19.28        7.72     18.55 o 
   5  17   5       20.17       44.16     19.80 o 
  -4  18   5       34.82       -6.75     28.52 o 
  -3  18   5       91.20      118.68     25.00 o 
  -2  18   5      143.29      130.17     21.66 o 
  -1  18   5        0.07       14.04     24.35 o 
   0  18   5       46.90       43.04     20.45 o 
   1  18   5       98.93      102.51     21.83 o 
   2  18   5       25.44       56.67     26.34 o 
   3  18   5        0.55      -48.22     33.42 o 
 -16   0   6        1.94      -37.89     32.11 o 
 -14   0   6      983.09     1020.71     94.42 o 
 -12   0   6      412.90      399.32     25.73 o 
 -10   0   6      162.06      118.62     15.16 o 
  -8   0   6     2772.68     2657.24     90.68 o 
  -6   0   6     1581.22     1512.18     48.66 o 
  -4   0   6     7337.63     6043.81    176.63 o 
  -2   0   6    19434.41    17929.59    560.10 o 
   0   0   6      305.64      159.69      8.38 o 
   2   0   6      937.52      684.44     35.38 o 
   4   0   6     2489.69     3292.21    138.82 o 
   6   0   6     1439.12     1628.71     63.56 o 
   8   0   6      419.25      472.83     24.82 o 
  10   0   6     3617.51     3519.77    121.38 o 
  12   0   6      136.53      134.51     26.97 o 
  14   0   6     1121.00     1219.11     81.71 o 
 -16   1   6       26.30       -4.95     22.67 o 
 -15   1   6      152.33      108.11     14.66 o 
 -14   1   6       30.77       16.49     13.76 o 
 -13   1   6      485.88      541.68     28.64 o 
 -12   1   6      366.37      353.55     17.03 o 
 -11   1   6        4.49        5.63      7.40 o 
 -10   1   6     1193.31     1225.19     33.49 o 
  -9   1   6       87.47      131.92      8.58 o 
  -8   1   6      187.94      201.16      9.71 o 
  -7   1   6     1097.28     1295.73     33.93 o 
  -6   1   6     4884.96     4247.18     93.77 o 
  -5   1   6     4996.46     5266.39    110.03 o 
  -4   1   6     6928.33     6060.06    120.61 o 
  -3   1   6    10351.01     9321.67    182.99 o 
  -2   1   6    15684.65    15170.61    335.47 o 
  -1   1   6       91.44      122.97      5.72 o 
   0   1   6      592.33      795.69     20.11 o 
   1   1   6      940.37      914.45     23.69 o 
   2   1   6     3614.81     4750.97    197.07 o 
   3   1   6     3223.56     3961.34    138.57 o 
   4   1   6     2094.64     2066.52     68.99 o 
   5   1   6        4.26       -0.40      5.92 o 
   6   1   6     3482.22     3557.01     89.48 o 
   7   1   6      143.86      188.64     10.20 o 
   8   1   6      126.11       98.93      9.06 o 
   9   1   6      266.62      299.61     13.65 o 
  10   1   6       66.43       67.78      9.66 o 
  11   1   6     1068.45     1026.35     39.49 o 
  12   1   6     2499.99     2335.82     79.85 o 
  13   1   6       49.48       94.78     18.87 o 
  14   1   6       50.99       64.18     20.07 o 
  15   1   6      406.76      531.04     40.89 o 
 -16   2   6        2.70       -4.87     21.77 o 
 -15   2   6      128.46      125.14     24.86 o 
 -14   2   6        8.33      -18.94     13.20 o 
 -13   2   6        5.53      -19.47     12.98 o 
 -12   2   6      110.16       98.34     13.73 o 
 -11   2   6     1057.20     1121.02     33.81 o 
 -10   2   6       13.12       20.55      7.41 o 
  -9   2   6     1465.63     1504.09     39.51 o 
  -8   2   6      722.02      811.03     27.91 o 
  -7   2   6       33.73        0.20      5.72 o 
  -6   2   6       23.20        4.10      5.26 o 
  -5   2   6     9811.67     8844.36    182.36 o 
  -4   2   6      663.06      403.02     12.83 o 
  -3   2   6     1467.41     1245.55     26.14 o 
  -2   2   6        9.15       -1.54      7.57 o 
  -1   2   6     1712.09     1719.74     36.54 o 
   0   2   6     1250.40     1506.00     37.77 o 
   1   2   6     6842.18     7803.48    196.17 o 
   2   2   6        0.84       -0.11      7.85 o 
   3   2   6      103.96      154.51     10.99 o 
   4   2   6     2626.74     2856.17     89.44 o 
   5   2   6      497.63      524.94     20.43 o 
   6   2   6     1529.85     1622.85     41.53 o 
   7   2   6     2382.54     2470.81     57.47 o 
   8   2   6      668.83      711.74     21.53 o 
   9   2   6      240.37      265.52     13.05 o 
  10   2   6      289.45      316.75     18.09 o 
  11   2   6      509.96      553.45     32.85 o 
  12   2   6        2.51        9.19     18.13 o 
  13   2   6      497.61      484.57     30.51 o 
  14   2   6      381.92      360.94     43.00 o 
  15   2   6       49.18       77.75     25.59 o 
 -16   3   6      122.18       85.56     26.95 o 
 -15   3   6      250.57      215.84     28.96 o 
 -14   3   6      113.60      109.70     15.41 o 
 -13   3   6     1387.23     1360.48     55.11 o 
 -12   3   6       16.27      -13.24     12.44 o 
 -11   3   6       35.03       48.98     10.39 o 
 -10   3   6     1218.80     1264.07     37.37 o 
  -9   3   6      630.69      574.60     24.25 o 
  -8   3   6       10.53        5.99      5.46 o 
  -7   3   6     1723.54     1672.58     36.81 o 
  -6   3   6     1196.56     1161.51     27.97 o 
  -5   3   6       23.99       18.39      8.95 o 
  -4   3   6      401.12      305.86     15.91 o 
  -3   3   6    11954.00    10634.70    210.01 o 
  -2   3   6      114.81       76.41      4.95 o 
  -1   3   6     1968.48     2125.02     50.22 o 
   0   3   6      726.36      676.93     15.57 o 
   1   3   6        1.02       25.40      5.32 o 
   2   3   6       26.28       64.66     13.51 o 
   3   3   6     1707.57     2055.55     69.48 o 
   4   3   6       24.96       15.39      8.91 o 
   5   3   6     2217.59     2496.13     63.32 o 
   6   3   6      197.46      256.49     12.30 o 
   7   3   6       39.84       56.80      7.91 o 
   8   3   6        5.86       -7.56      6.25 o 
   9   3   6     1024.46     1026.94     28.51 o 
  10   3   6      790.38      843.69     31.07 o 
  11   3   6       13.88       -8.50     15.31 o 
  12   3   6        9.37       -3.90     16.07 o 
  13   3   6      261.18      306.83     38.07 o 
  14   3   6       44.34       43.57     20.13 o 
  15   3   6      390.60      369.97     32.85 o 
 -15   4   6      182.82      176.09     21.56 o 
 -14   4   6      416.50      390.41     24.02 o 
 -13   4   6       14.09       -4.63     13.52 o 
 -12   4   6      784.27      713.62     31.24 o 
 -11   4   6       82.03       91.23     13.01 o 
 -10   4   6        2.56       12.42      8.71 o 
  -9   4   6      219.62      232.75     13.98 o 
  -8   4   6     1223.89     1109.74     29.62 o 
  -7   4   6       38.48       12.43      6.86 o 
  -6   4   6       11.19        9.63      8.37 o 
  -5   4   6      890.13      718.82     20.63 o 
  -4   4   6      579.45      617.20     16.58 o 
  -3   4   6      175.92      161.87      9.56 o 
  -2   4   6     1693.34     1828.50     38.46 o 
  -1   4   6      316.30      222.27      7.69 o 
   0   4   6      297.37      265.43      8.40 o 
   1   4   6      884.15      927.77     24.55 o 
   2   4   6     2666.73     2549.02     66.22 o 
   3   4   6      724.69      854.60     35.87 o 
   4   4   6     2346.29     2840.23     76.43 o 
   5   4   6      335.32      433.94     17.16 o 
   6   4   6     7293.30     8373.53    190.03 o 
   7   4   6      293.54      298.20     12.52 o 
   8   4   6     3005.57     3065.32     78.44 o 
   9   4   6     1839.40     1874.61     51.32 o 
  10   4   6      134.37      133.57     15.41 o 
  11   4   6      643.87      695.27     32.72 o 
  12   4   6       59.03       43.27     18.47 o 
  13   4   6      176.37      167.03     22.10 o 
  14   4   6      437.11      484.77     36.45 o 
 -15   5   6       84.47       59.43     20.53 o 
 -14   5   6      320.01      259.26     23.95 o 
 -13   5   6       41.82       11.12     18.34 o 
 -12   5   6       23.68       14.36     13.58 o 
 -11   5   6       19.61       15.73     12.16 o 
 -10   5   6      529.60      586.75     20.19 o 
  -9   5   6       10.47        2.41      7.33 o 
  -8   5   6      401.63      453.52     17.36 o 
  -7   5   6      113.99      143.93     11.29 o 
  -6   5   6     2272.07     2212.46     53.79 o 
  -5   5   6       22.85       50.93      6.26 o 
  -4   5   6     5305.97     4913.29     99.21 o 
  -3   5   6        5.86       -4.29      4.40 o 
  -2   5   6       17.86        6.69      4.05 o 
  -1   5   6      653.82      820.49     20.29 o 
   0   5   6     4122.15     3838.71     78.07 o 
   1   5   6      627.08      680.00     15.89 o 
   2   5   6      697.22      550.31     15.06 o 
   3   5   6       67.57      102.48      6.86 o 
   4   5   6     1353.89     1619.55     49.50 o 
   5   5   6       11.23       10.64      5.94 o 
   6   5   6     2816.00     2976.05     64.33 o 
   7   5   6      723.13      767.08     25.04 o 
   8   5   6        4.56      -12.52      8.35 o 
   9   5   6        8.76        6.66     11.04 o 
  10   5   6      127.58       77.37     15.16 o 
  11   5   6       12.58       -6.78     16.39 o 
  12   5   6      803.35      783.69     40.16 o 
  13   5   6      112.92      108.11     20.90 o 
  14   5   6      135.12      124.04     25.18 o 
 -15   6   6       18.66       23.01     22.84 o 
 -14   6   6      197.10      235.74     23.82 o 
 -13   6   6       13.26       10.83     13.73 o 
 -12   6   6      371.04      322.78     20.36 o 
 -11   6   6      525.41      569.45     25.08 o 
 -10   6   6        6.78        1.65      9.87 o 
  -9   6   6      106.29       99.19      8.97 o 
  -8   6   6     1814.54     1891.44     46.11 o 
  -7   6   6      544.85      570.70     19.88 o 
  -6   6   6      631.45      627.13     18.20 o 
  -5   6   6     2808.50     2850.58     65.10 o 
  -4   6   6       16.41       -7.69      5.13 o 
  -3   6   6       18.87       34.27      5.41 o 
  -2   6   6     1394.70     1414.87     30.82 o 
  -1   6   6      281.33      333.18     10.29 o 
   0   6   6        2.66       -1.78      4.59 o 
   1   6   6    10981.81    11518.56    236.70 o 
   2   6   6     1946.31     1968.51     45.69 o 
   3   6   6       63.36        7.77      8.87 o 
   4   6   6      462.66      475.73     23.56 o 
   5   6   6     1753.93     2067.27     50.89 o 
   6   6   6      127.59      149.63      9.24 o 
   7   6   6       31.67       42.11     11.32 o 
   8   6   6       12.25       -9.65     11.67 o 
   9   6   6      259.73      317.04     20.73 o 
  10   6   6      234.24      170.70     17.79 o 
  11   6   6      703.42      685.30     33.51 o 
  12   6   6      131.53      152.92     32.64 o 
  13   6   6      344.95      325.41     37.77 o 
  14   6   6      702.98      626.09     41.89 o 
 -15   7   6      177.66      178.69     54.48 o 
 -14   7   6        0.19       10.51     20.07 o 
 -13   7   6      454.44      404.54     23.96 o 
 -12   7   6      281.85      263.85     19.06 o 
 -11   7   6       33.85        4.29     13.28 o 
 -10   7   6      123.93      123.41     17.44 o 
  -9   7   6     1016.44     1021.78     27.64 o 
  -8   7   6      110.20      105.50     10.48 o 
  -7   7   6     1136.09     1153.38     29.96 o 
  -6   7   6       50.75       33.08      6.48 o 
  -5   7   6      718.11      889.87     23.97 o 
  -4   7   6      378.41      389.39     14.48 o 
  -3   7   6     6921.95     7587.04    158.08 o 
  -2   7   6     1779.24     1835.79     38.94 o 
  -1   7   6      116.23      126.37      6.73 o 
   0   7   6      771.36      719.91     18.09 o 
   1   7   6     2288.78     2303.89     47.69 o 
   2   7   6      245.59      286.46     10.64 o 
   3   7   6     5452.62     5776.83    127.66 o 
   4   7   6      398.39      540.81     16.67 o 
   5   7   6     2090.94     2167.69     51.38 o 
   6   7   6       17.06        0.28      8.92 o 
   7   7   6      170.48      216.95     13.25 o 
   8   7   6      231.50      247.54     20.97 o 
   9   7   6     1450.03     1376.87     50.63 o 
  10   7   6       93.26      105.02     16.70 o 
  11   7   6      247.12      228.80     20.97 o 
  12   7   6       69.92      108.98     23.11 o 
  13   7   6      453.42      446.86     43.07 o 
  14   7   6        6.27        6.63     44.10 o 
 -14   8   6      295.42      280.22     27.51 o 
 -13   8   6       32.90       39.08     19.53 o 
 -12   8   6      264.63      252.96     19.16 o 
 -11   8   6      301.09      240.32     18.19 o 
 -10   8   6      125.93       97.48     12.67 o 
  -9   8   6      171.66      181.58     13.13 o 
  -8   8   6       55.85       28.12      8.05 o 
  -7   8   6       61.20       48.76      7.49 o 
  -6   8   6      148.03      175.71     11.32 o 
  -5   8   6     4441.02     4404.39     91.62 o 
  -4   8   6      248.97      276.07     11.30 o 
  -3   8   6      230.80      303.44     10.87 o 
  -2   8   6       11.84       10.11      5.61 o 
  -1   8   6     4380.03     4288.43     85.83 o 
   0   8   6       16.99       13.34      6.36 o 
   1   8   6       80.03      148.08      8.31 o 
   2   8   6      281.23      296.59     10.70 o 
   3   8   6     1654.45     1539.14     36.37 o 
   4   8   6     1647.64     1783.98     39.99 o 
   5   8   6       17.89       13.20      8.28 o 
   6   8   6      683.34      629.34     22.12 o 
   7   8   6     1992.54     2023.70     59.75 o 
   8   8   6       67.73       92.98     15.30 o 
   9   8   6       35.64       75.96     15.73 o 
  10   8   6       34.85       33.26     16.95 o 
  11   8   6     1651.51     1639.87     66.94 o 
  12   8   6      133.41      121.49     23.82 o 
  13   8   6      244.64      251.35     29.53 o 
 -14   9   6       40.41        8.58     20.81 o 
 -13   9   6       17.78      -15.40     26.54 o 
 -12   9   6      101.64       68.30     15.17 o 
 -11   9   6       12.31      -13.26     13.91 o 
 -10   9   6      299.26      286.03     19.25 o 
  -9   9   6       12.27       -2.65     10.56 o 
  -8   9   6        6.25       11.19      9.37 o 
  -7   9   6      843.04      949.69     25.55 o 
  -6   9   6      248.46      316.32     12.80 o 
  -5   9   6       20.65       13.84      5.96 o 
  -4   9   6      749.41      790.25     22.74 o 
  -3   9   6     1553.70     1611.60     37.77 o 
  -2   9   6       39.99       53.95      6.97 o 
  -1   9   6      204.42      225.41     11.40 o 
   0   9   6     2459.69     2590.13     51.78 o 
   1   9   6      393.69      430.77     13.55 o 
   2   9   6      634.25      535.90     15.74 o 
   3   9   6      387.05      404.83     13.25 o 
   4   9   6      591.53      649.85     19.38 o 
   5   9   6      202.22      188.39     10.47 o 
   6   9   6      316.00      330.80     14.96 o 
   7   9   6      140.16      126.95     15.54 o 
   8   9   6      501.56      447.52     25.23 o 
   9   9   6      781.94      756.70     35.39 o 
  10   9   6      267.93      315.28     25.27 o 
  11   9   6      318.82      268.66     35.60 o 
  12   9   6      151.06      139.50     24.84 o 
  13   9   6      152.67      129.93     29.12 o 
 -13  10   6       23.12       54.83     22.29 o 
 -12  10   6      252.25      274.30     27.00 o 
 -11  10   6       38.95       32.61     15.51 o 
 -10  10   6       70.13       71.24     18.74 o 
  -9  10   6        3.53      -16.50     11.00 o 
  -8  10   6      264.35      233.82     13.25 o 
  -7  10   6       72.10       76.97     10.17 o 
  -6  10   6      345.95      374.99     12.87 o 
  -5  10   6       36.48       23.87      7.18 o 
  -4  10   6      150.76      125.62      9.69 o 
  -3  10   6      134.72      119.07     10.80 o 
  -2  10   6      814.58      748.11     21.21 o 
  -1  10   6      121.21       88.49      8.18 o 
   0  10   6      474.62      524.97     15.36 o 
   1  10   6      113.07       96.13      7.09 o 
   2  10   6     1736.57     1836.24     37.59 o 
   3  10   6        7.65       18.53      6.52 o 
   4  10   6     1314.97     1198.59     31.77 o 
   5  10   6      287.21      280.03     17.21 o 
   6  10   6      509.58      659.92     27.55 o 
   7  10   6       30.40       33.83     13.37 o 
   8  10   6       43.18       42.01     14.25 o 
   9  10   6        4.14       -2.16     26.63 o 
  10  10   6      461.60      420.62     29.20 o 
  11  10   6       15.11      -20.58     22.47 o 
  12  10   6      149.42      145.79     27.21 o 
 -13  11   6       32.14       -7.74     21.42 o 
 -12  11   6      269.21      325.11     29.63 o 
 -11  11   6      246.77      212.05     18.84 o 
 -10  11   6      255.89      277.17     20.47 o 
  -9  11   6       94.47       62.59     17.87 o 
  -8  11   6      199.19      180.44     14.99 o 
  -7  11   6      145.97      151.65     10.82 o 
  -6  11   6      104.79       94.81      9.42 o 
  -5  11   6       30.65       11.40      6.89 o 
  -4  11   6      199.22      216.10     11.18 o 
  -3  11   6      191.00      170.20     13.42 o 
  -2  11   6      104.43       77.12      8.44 o 
  -1  11   6     1259.62     1277.07     32.01 o 
   0  11   6     2630.51     2768.70     56.28 o 
   1  11   6       54.44       55.91      9.77 o 
   2  11   6      423.16      402.99     13.52 o 
   3  11   6      590.40      580.15     17.91 o 
   4  11   6      321.35      283.08     15.89 o 
   5  11   6       28.73       12.98      9.52 o 
   6  11   6      910.24      880.41     35.09 o 
   7  11   6       26.71        0.37     19.60 o 
   8  11   6       54.21       56.85     16.04 o 
   9  11   6      210.47      201.53     21.69 o 
  10  11   6       17.12       -0.85     19.49 o 
  11  11   6       47.72       19.79     23.46 o 
  12  11   6       69.82       27.99     24.80 o 
 -12  12   6        4.13        7.46     22.14 o 
 -11  12   6      167.50      188.73     25.46 o 
 -10  12   6        0.88      -13.72     14.25 o 
  -9  12   6      492.14      527.28     29.07 o 
  -8  12   6        4.34        1.16     12.09 o 
  -7  12   6       71.81       82.57     17.43 o 
  -6  12   6       26.03        4.74     11.07 o 
  -5  12   6      650.43      710.84     30.22 o 
  -4  12   6       11.02      -15.38     10.61 o 
  -3  12   6      194.62      170.49     12.21 o 
  -2  12   6        8.94      -11.76      7.84 o 
  -1  12   6      192.88      207.25     10.70 o 
   0  12   6      129.08      137.70      9.89 o 
   1  12   6      318.43      309.48     11.54 o 
   2  12   6     1138.32     1184.10     27.72 o 
   3  12   6       48.88       29.09      8.12 o 
   4  12   6       35.25       33.31      8.11 o 
   5  12   6       89.86       58.50     13.01 o 
   6  12   6        0.14      -18.39     12.26 o 
   7  12   6      414.40      344.40     23.66 o 
   8  12   6       33.05       31.50     16.56 o 
   9  12   6      134.39      181.78     20.60 o 
  10  12   6      110.49      114.69     29.45 o 
  11  12   6      457.92      448.31     38.80 o 
 -11  13   6      146.58      168.59     25.53 o 
 -10  13   6       27.62       35.97     21.83 o 
  -9  13   6       39.30       53.18     15.80 o 
  -8  13   6       97.09      125.23     14.85 o 
  -7  13   6      923.06     1074.66     34.35 o 
  -6  13   6        2.96       12.28     11.74 o 
  -5  13   6      572.20      555.68     23.74 o 
  -4  13   6      100.45       69.96     13.49 o 
  -3  13   6        6.74      -11.45      7.63 o 
  -2  13   6       68.63       66.31     12.73 o 
  -1  13   6      501.51      541.04     19.25 o 
   0  13   6      485.14      558.21     20.21 o 
   1  13   6      431.53      437.18     15.58 o 
   2  13   6      356.49      314.12     13.25 o 
   3  13   6        4.77       -8.47      9.63 o 
   4  13   6      212.71      238.49     14.31 o 
   5  13   6      448.98      428.15     22.14 o 
   6  13   6       67.47       85.03     20.73 o 
   7  13   6       75.60       46.49     27.51 o 
   8  13   6        9.05       20.18     19.26 o 
   9  13   6      655.00      627.15     41.41 o 
  10  13   6        6.57        8.05     26.05 o 
 -10  14   6       17.73       -0.08     32.14 o 
  -9  14   6      167.42      197.64     45.80 o 
  -8  14   6      245.96      226.02     25.32 o 
  -7  14   6       57.68       -1.81     15.15 o 
  -6  14   6        6.11      -14.80     16.03 o 
  -5  14   6      169.46      129.61     15.97 o 
  -4  14   6        3.83      -18.50     12.33 o 
  -3  14   6       11.06       -2.35     13.47 o 
  -2  14   6       14.63        3.02     14.18 o 
  -1  14   6      789.10      900.60     33.80 o 
   0  14   6      829.40      918.23     31.58 o 
   1  14   6      334.29      344.66     17.99 o 
   2  14   6       78.90       51.16     12.68 o 
   3  14   6        1.19        3.19     14.75 o 
   4  14   6      438.25      373.59     19.91 o 
   5  14   6       44.40       45.25     14.96 o 
   6  14   6      137.99      116.54     27.99 o 
   7  14   6       76.98       71.67     22.00 o 
   8  14   6      426.89      445.12     34.64 o 
   9  14   6        1.03        5.37     28.87 o 
  -9  15   6        4.30       15.81     37.32 o 
  -8  15   6       33.00       45.83     28.98 o 
  -7  15   6        0.12      -15.75     19.43 o 
  -6  15   6      236.10      247.93     25.00 o 
  -5  15   6      159.54      119.15     20.92 o 
  -4  15   6      220.83      248.92     27.20 o 
  -3  15   6        8.46      -14.74     15.85 o 
  -2  15   6       60.41       36.22     16.62 o 
  -1  15   6        6.51      -16.65     16.04 o 
   0  15   6     1583.70     1689.06     66.94 o 
   1  15   6        1.71       -2.88     13.99 o 
   2  15   6      268.12      250.11     22.26 o 
   3  15   6      101.61      105.64     31.29 o 
   4  15   6      369.45      338.11     23.21 o 
   5  15   6       13.49       18.99     21.21 o 
   6  15   6      355.29      393.59     28.92 o 
   7  15   6        1.73      -12.05     27.03 o 
   8  15   6       40.02       21.62     39.08 o 
  -8  16   6       60.62       91.19     35.88 o 
  -7  16   6       41.17       31.34     29.49 o 
  -6  16   6       22.91       23.30     33.42 o 
  -5  16   6       41.83        8.33     26.78 o 
  -4  16   6       22.48       20.06     18.04 o 
  -3  16   6       16.66        8.15     17.88 o 
  -2  16   6      299.01      298.49     23.63 o 
  -1  16   6      183.57      187.65     20.68 o 
   0  16   6       57.23       68.37     17.74 o 
   1  16   6      152.53      150.05     21.66 o 
   2  16   6      106.49      151.51     21.71 o 
   3  16   6        0.84        3.68     17.31 o 
   4  16   6      102.65       58.74     18.42 o 
   5  16   6      119.00      100.03     30.19 o 
   6  16   6       67.45       50.07     36.97 o 
   7  16   6       41.29        6.40     29.74 o 
  -6  17   6       13.87       -0.61     33.96 o 
  -5  17   6        0.95        5.49     19.65 o 
  -4  17   6       47.16        9.07     33.73 o 
  -3  17   6       41.62       10.26     18.26 o 
  -2  17   6        1.74      -15.77     17.90 o 
  -1  17   6       77.62      105.43     20.11 o 
   0  17   6       66.72      103.82     21.18 o 
   1  17   6        0.16      -18.19     20.85 o 
   2  17   6        0.55       -6.53     17.93 o 
   3  17   6      197.07      218.48     24.58 o 
   4  17   6        4.51      -11.83     18.95 o 
   5  17   6       18.53        5.88     18.63 o 
  -2  18   6        6.55       73.97     21.91 o 
  -1  18   6      106.81       98.62     22.04 o 
   0  18   6       57.69       63.13     29.96 o 
   1  18   6      295.89      283.78     28.38 o 
 -15   0   7        5.28       22.86     23.56 o 
 -13   0   7       78.14       13.40     20.79 o 
 -11   0   7      628.60      700.16     36.91 o 
  -9   0   7      853.88      877.33     37.13 o 
  -7   0   7      170.34      204.98     12.76 o 
  -5   0   7     9862.20    10074.67    321.07 o 
  -3   0   7      592.87      441.48     20.02 o 
  -1   0   7    10991.25    10686.54    332.92 o 
   1   0   7     5223.08     4589.65    192.80 o 
   3   0   7     9413.04    11877.86    507.31 o 
   5   0   7      139.84      157.70     18.91 o 
   7   0   7     1734.97     1951.59     69.34 o 
   9   0   7      399.59      446.41     25.12 o 
  11   0   7     2331.02     2257.13     94.51 o 
  13   0   7      892.37      863.17     57.90 o 
 -16   1   7       49.41       23.01     14.22 o 
 -15   1   7      256.65      284.00     19.81 o 
 -14   1   7      163.66      159.17     17.30 o 
 -13   1   7      906.10      914.86     39.77 o 
 -12   1   7       23.65        1.05     13.57 o 
 -11   1   7       14.04       -3.58     11.74 o 
 -10   1   7      103.15      115.09      8.88 o 
  -9   1   7        6.04        8.74      5.59 o 
  -8   1   7      149.69      181.23     10.50 o 
  -7   1   7     2974.66     3074.81     69.61 o 
  -6   1   7       43.07        0.45      5.86 o 
  -5   1   7      410.48      438.86     14.49 o 
  -4   1   7    13257.70    13440.87    316.94 o 
  -3   1   7    10932.34    11772.24    262.13 o 
  -2   1   7     4414.69     4263.11     95.67 o 
  -1   1   7      396.19      521.17     14.61 o 
   0   1   7        7.20        8.91      5.23 o 
   1   1   7     1315.01     1272.26     32.74 o 
   2   1   7      439.96      353.24     21.18 o 
   3   1   7    13051.27    13032.50    487.63 o 
   4   1   7      679.16      880.06     35.21 o 
   5   1   7     1308.20     1202.48     44.76 o 
   6   1   7      305.85      373.63     15.30 o 
   7   1   7       89.14       71.94      8.37 o 
   8   1   7      157.86      200.48     11.60 o 
   9   1   7     2384.65     2274.61     57.48 o 
  10   1   7       54.76       32.83     12.72 o 
  11   1   7        9.35       -7.88     12.78 o 
  12   1   7      550.62      502.97     26.26 o 
  13   1   7      933.69      958.04     45.36 o 
  14   1   7       45.29       40.70     26.30 o 
 -16   2   7       26.84       29.72     22.32 o 
 -15   2   7      104.69       83.94     20.20 o 
 -14   2   7      647.36      702.08     40.40 o 
 -13   2   7        2.10        1.89     14.92 o 
 -12   2   7     1346.49     1257.59     48.53 o 
 -11   2   7      346.80      286.72     14.74 o 
 -10   2   7        4.89      -10.66      7.11 o 
  -9   2   7       65.42       50.51      7.42 o 
  -8   2   7      839.03     1022.56     28.95 o 
  -7   2   7        9.58       -0.53      6.25 o 
  -6   2   7     3417.89     3293.33     73.79 o 
  -5   2   7     3488.50     3446.47     73.26 o 
  -4   2   7     7091.63     7259.89    164.43 o 
  -3   2   7      647.83      579.53     17.76 o 
  -2   2   7     7198.71     7101.07    152.41 o 
  -1   2   7     2182.51     1938.67     41.24 o 
   0   2   7      509.22      584.34     22.09 o 
   1   2   7      349.72      500.19     16.36 o 
   2   2   7     4394.27     4753.36    115.07 o 
   3   2   7      642.43      639.63     24.39 o 
   4   2   7     3139.65     2883.66    107.91 o 
   5   2   7      405.16      567.43     26.85 o 
   6   2   7      423.13      528.09     19.06 o 
   7   2   7      189.22      236.61     13.37 o 
   8   2   7     1447.16     1390.72     35.37 o 
   9   2   7       56.12       70.30      9.28 o 
  10   2   7      600.35      650.68     23.89 o 
  11   2   7      598.84      603.47     28.15 o 
  12   2   7       46.11       63.52     16.69 o 
  13   2   7       67.85       63.60     19.25 o 
  14   2   7      849.32      842.74     47.28 o 
 -15   3   7      287.67      286.50     20.85 o 
 -14   3   7      166.58      116.38     16.58 o 
 -13   3   7      167.93      169.83     16.61 o 
 -12   3   7      356.07      392.67     23.52 o 
 -11   3   7       87.00       75.12     12.27 o 
 -10   3   7      411.27      424.73     17.19 o 
  -9   3   7       63.07       79.56      7.94 o 
  -8   3   7      373.80      336.61     14.68 o 
  -7   3   7       85.64       88.34      7.34 o 
  -6   3   7     4541.36     4707.77     99.67 o 
  -5   3   7        6.84       -7.76      5.17 o 
  -4   3   7      709.67      794.46     28.67 o 
  -3   3   7       87.65       87.09      5.59 o 
  -2   3   7        1.91       -4.99      5.16 o 
  -1   3   7      106.34      158.72      6.71 o 
   0   3   7     8318.72     7928.80    162.52 o 
   1   3   7     1823.98     2250.68     78.11 o 
   2   3   7      406.90      322.08     15.61 o 
   3   3   7      887.66      931.60     41.78 o 
   4   3   7      868.89     1080.14     39.99 o 
   5   3   7     1224.29     1121.22     38.07 o 
   6   3   7      594.72      647.05     23.22 o 
   7   3   7      286.65      323.36     14.65 o 
   8   3   7       77.76       79.59      8.81 o 
   9   3   7       10.12       12.86      6.86 o 
  10   3   7      222.26      237.85     15.76 o 
  11   3   7      523.78      502.82     25.66 o 
  12   3   7      803.42      787.56     39.39 o 
  13   3   7      131.61       88.49     20.14 o 
  14   3   7       41.23       40.45     19.87 o 
 -15   4   7      121.62      112.39     21.17 o 
 -14   4   7       21.49        3.67     25.15 o 
 -13   4   7       31.19       27.01     14.61 o 
 -12   4   7      159.95      135.02     15.82 o 
 -11   4   7      405.64      498.64     37.26 o 
 -10   4   7       26.37       37.53     11.70 o 
  -9   4   7      954.14     1027.37     29.56 o 
  -8   4   7      546.83      480.15     16.14 o 
  -7   4   7       49.44       37.37      7.35 o 
  -6   4   7       34.35       -9.12      6.08 o 
  -5   4   7     1805.96     1990.64     45.98 o 
  -4   4   7     1299.55     1095.31     27.75 o 
  -3   4   7      795.56      757.22     19.44 o 
  -2   4   7      907.99     1049.11     25.88 o 
  -1   4   7       27.20       25.75      5.28 o 
   0   4   7      354.15      420.22     11.70 o 
   1   4   7      677.05      611.61     17.84 o 
   2   4   7      611.94      569.08     16.51 o 
   3   4   7        0.03       -1.33      8.02 o 
   4   4   7      890.78     1046.12     39.88 o 
   5   4   7       33.47       39.53     10.51 o 
   6   4   7      528.31      510.94     18.75 o 
   7   4   7     1319.38     1291.79     36.40 o 
   8   4   7      412.77      435.42     16.44 o 
   9   4   7       21.00       -4.98      8.58 o 
  10   4   7        2.46       -3.63     12.32 o 
  11   4   7      712.77      675.66     41.49 o 
  12   4   7      116.71       80.55     19.22 o 
  13   4   7      364.15      348.15     39.43 o 
  14   4   7       13.84      -12.44     20.83 o 
 -15   5   7       13.96       13.11     14.90 o 
 -14   5   7        7.83      -24.52     19.75 o 
 -13   5   7      780.87      823.78     42.95 o 
 -12   5   7      369.38      316.87     20.32 o 
 -11   5   7      889.62      910.75     33.04 o 
 -10   5   7        6.43       12.65     14.18 o 
  -9   5   7      283.85      288.32     13.06 o 
  -8   5   7      906.72      960.68     27.73 o 
  -7   5   7     1076.04     1109.95     30.61 o 
  -6   5   7        2.09       -8.53      5.68 o 
  -5   5   7      929.49     1003.01     25.27 o 
  -4   5   7        1.41       -5.05      5.57 o 
  -3   5   7     5346.14     5067.31    114.02 o 
  -2   5   7      867.32      692.73     18.13 o 
  -1   5   7     7993.40     7749.36    177.09 o 
   0   5   7       61.64       30.09      5.39 o 
   1   5   7        1.92        5.24      4.40 o 
   2   5   7      234.54      193.88      8.68 o 
   3   5   7     2495.68     2432.33     58.39 o 
   4   5   7      123.68       96.84      6.56 o 
   5   5   7     2894.11     3177.85     74.42 o 
   6   5   7      140.87      182.79      9.98 o 
   7   5   7     1573.02     1445.52     42.92 o 
   8   5   7      725.09      676.57     23.80 o 
   9   5   7      223.22      284.25     15.85 o 
  10   5   7       69.53       38.19     14.14 o 
  11   5   7      253.91      236.84     22.45 o 
  12   5   7      263.06      201.23     22.44 o 
  13   5   7      179.56      189.20     23.19 o 
  14   5   7       46.95       48.45     33.54 o 
 -15   6   7      197.01      177.98     25.02 o 
 -14   6   7      212.40      242.92     19.98 o 
 -13   6   7        8.57      -10.56     14.48 o 
 -12   6   7      130.69      129.62     16.86 o 
 -11   6   7      755.40      766.76     38.00 o 
 -10   6   7        5.53       -3.03      9.56 o 
  -9   6   7      871.24      916.50     26.79 o 
  -8   6   7      990.94     1086.48     30.66 o 
  -7   6   7      145.06      126.44     10.31 o 
  -6   6   7       13.47       -5.40      6.77 o 
  -5   6   7     4599.66     4428.68     94.91 o 
  -4   6   7      862.31      774.74     21.80 o 
  -3   6   7       11.28       14.05      5.78 o 
  -2   6   7        7.38       -4.99      4.97 o 
  -1   6   7     8060.80     7798.74    162.71 o 
   0   6   7     2903.66     2668.10     61.02 o 
   1   6   7       73.13       61.45      8.96 o 
   2   6   7     7498.18     8074.85    184.94 o 
   3   6   7      660.62      563.89     18.61 o 
   4   6   7     1535.85     1500.81     36.93 o 
   5   6   7      152.15      173.40     11.58 o 
   6   6   7       98.27      102.24     10.87 o 
   7   6   7      230.35      258.29     13.40 o 
   8   6   7     2143.83     2172.76     58.12 o 
   9   6   7       42.65       35.25     11.35 o 
  10   6   7       76.66       91.15     19.38 o 
  11   6   7      368.49      369.48     26.53 o 
  12   6   7        7.85        2.55     20.72 o 
  13   6   7      165.25      192.68     32.88 o 
 -14   7   7       57.02       58.18     15.89 o 
 -13   7   7       10.69        2.55     14.75 o 
 -12   7   7      444.51      466.48     25.15 o 
 -11   7   7        0.05      -12.92     13.38 o 
 -10   7   7     1358.29     1630.34     50.87 o 
  -9   7   7       14.17       23.64     12.34 o 
  -8   7   7        9.02       -3.41      7.89 o 
  -7   7   7      156.36      154.59     14.46 o 
  -6   7   7     1932.82     1944.38     53.80 o 
  -5   7   7       31.85       46.11      7.04 o 
  -4   7   7     2734.80     2919.83     66.79 o 
  -3   7   7     2649.33     2524.90     58.45 o 
  -2   7   7     1468.42     1372.21     31.92 o 
  -1   7   7        2.32       -3.00      6.32 o 
   0   7   7     5122.33     5150.13    105.22 o 
   1   7   7       34.21       16.81      6.28 o 
   2   7   7      981.13     1029.50     28.17 o 
   3   7   7       16.74        7.16      7.74 o 
   4   7   7      343.40      256.60     11.11 o 
   5   7   7      382.68      362.90     13.74 o 
   6   7   7     2167.03     2131.33     57.07 o 
   7   7   7     2004.25     1921.93     56.15 o 
   8   7   7       17.36        7.35     10.74 o 
   9   7   7     1752.26     1878.10     68.82 o 
  10   7   7      353.33      324.45     22.48 o 
  11   7   7        1.01       -9.84     17.18 o 
  12   7   7      687.50      673.85     41.93 o 
  13   7   7      175.35      230.70     42.15 o 
 -14   8   7      108.55       86.85     29.50 o 
 -13   8   7        3.74      -10.03     14.98 o 
 -12   8   7      328.31      279.17     20.05 o 
 -11   8   7        3.67      -20.36     13.57 o 
 -10   8   7       63.81       47.97     12.19 o 
  -9   8   7       66.87       55.66     10.47 o 
  -8   8   7      414.74      437.51     17.16 o 
  -7   8   7      194.16      194.41     12.81 o 
  -6   8   7     1874.88     2040.08     45.89 o 
  -5   8   7      246.99      218.32      9.68 o 
  -4   8   7     1052.22      957.76     28.61 o 
  -3   8   7       26.06       19.09      6.80 o 
  -2   8   7     1577.65     1382.49     33.90 o 
  -1   8   7      601.29      679.01     18.83 o 
   0   8   7      190.50      147.64      7.64 o 
   1   8   7     1242.03     1284.05     36.03 o 
   2   8   7      497.28      493.08     16.15 o 
   3   8   7      132.39      164.13      9.28 o 
   4   8   7      721.54      767.98     21.98 o 
   5   8   7       31.80       14.97      8.21 o 
   6   8   7        0.19       -4.43      8.44 o 
   7   8   7      572.78      520.18     23.71 o 
   8   8   7      297.34      276.82     17.17 o 
   9   8   7       92.78      143.83     23.95 o 
  10   8   7     1710.53     1805.64     64.36 o 
  11   8   7      450.12      418.35     31.57 o 
  12   8   7       64.35       95.97     22.96 o 
  13   8   7       17.38       31.19     25.57 o 
 -14   9   7       84.87       67.96     23.15 o 
 -13   9   7       88.67       90.89     19.34 o 
 -12   9   7      120.40       87.25     16.91 o 
 -11   9   7      129.40      101.94     19.27 o 
 -10   9   7       73.51       18.20     20.29 o 
  -9   9   7       44.59       57.37     11.46 o 
  -8   9   7      113.61      107.20     10.68 o 
  -7   9   7      109.30       85.46     10.33 o 
  -6   9   7     1502.41     1575.17     39.91 o 
  -5   9   7        3.51        5.45      6.24 o 
  -4   9   7      610.40      687.61     20.71 o 
  -3   9   7      843.59      875.07     24.12 o 
  -2   9   7      609.04      586.22     17.71 o 
  -1   9   7     3263.65     3456.35     73.31 o 
   0   9   7      925.12      930.93     21.37 o 
   1   9   7       32.19       17.87      6.37 o 
   2   9   7      161.79      177.38      9.37 o 
   3   9   7     2095.60     2190.68     48.32 o 
   4   9   7      324.35      309.51     12.91 o 
   5   9   7      328.78      356.47     16.09 o 
   6   9   7     1279.34     1425.19     72.50 o 
   7   9   7       13.61        4.24     10.73 o 
   8   9   7       11.18       25.57     13.15 o 
   9   9   7     1196.61     1126.25     45.63 o 
  10   9   7       11.05        5.09     16.96 o 
  11   9   7       26.26       44.07     21.09 o 
  12   9   7       57.13       42.79     22.81 o 
 -13  10   7       28.90       34.36     22.19 o 
 -12  10   7       37.44       20.89     16.77 o 
 -11  10   7      552.51      578.85     36.13 o 
 -10  10   7       99.97       57.41     15.18 o 
  -9  10   7      403.65      397.11     22.44 o 
  -8  10   7      118.72       90.38     11.94 o 
  -7  10   7       21.40        7.53      8.54 o 
  -6  10   7      144.97      110.38      8.77 o 
  -5  10   7     2221.13     2339.52     59.26 o 
  -4  10   7       20.84        7.70      9.97 o 
  -3  10   7       25.25       17.82      7.80 o 
  -2  10   7       91.93       42.73      7.73 o 
  -1  10   7      628.31      658.66     19.50 o 
   0  10   7       80.19       78.66      7.29 o 
   1  10   7      883.03      925.34     22.76 o 
   2  10   7       28.83       37.46      7.31 o 
   3  10   7      797.57      755.44     22.24 o 
   4  10   7       14.08        0.93      7.95 o 
   5  10   7      417.93      468.84     20.83 o 
   6  10   7      268.31      355.65     18.07 o 
   7  10   7       30.07       11.76     12.88 o 
   8  10   7       30.73       44.99     21.02 o 
   9  10   7        5.95      -14.89     14.86 o 
  10  10   7       36.35       21.66     21.38 o 
  11  10   7      293.93      304.24     30.73 o 
  12  10   7        0.09      -11.16     21.74 o 
 -12  11   7        3.15       -7.11     15.42 o 
 -11  11   7       58.99       64.80     23.16 o 
 -10  11   7      397.94      522.84     29.47 o 
  -9  11   7      196.06      206.65     22.97 o 
  -8  11   7      134.11      158.98     15.74 o 
  -7  11   7      128.51      124.79     14.31 o 
  -6  11   7       40.40       44.62     11.56 o 
  -5  11   7      419.79      391.61     20.47 o 
  -4  11   7     1302.43     1410.12     36.07 o 
  -3  11   7     1649.90     1832.85     43.31 o 
  -2  11   7       37.02       20.13      7.94 o 
  -1  11   7      753.46      728.03     21.42 o 
   0  11   7      247.25      255.29     11.27 o 
   1  11   7       32.42       28.08      7.72 o 
   2  11   7      120.90      116.57      8.88 o 
   3  11   7      744.08      828.00     23.91 o 
   4  11   7        7.76      -12.73      8.89 o 
   5  11   7        2.96      -13.66      9.75 o 
   6  11   7     1062.75     1090.82     54.64 o 
   7  11   7      129.43      115.78     21.78 o 
   8  11   7       33.92       16.35     15.20 o 
   9  11   7      137.28      164.44     19.53 o 
  10  11   7       15.77       10.97     18.92 o 
  11  11   7        5.48      -16.02     22.02 o 
 -12  12   7      245.18      229.41     24.47 o 
 -11  12   7        7.51      -11.25     15.51 o 
 -10  12   7      148.21      128.36     19.54 o 
  -9  12   7       64.45       68.20     17.85 o 
  -8  12   7      875.81     1064.86     38.18 o 
  -7  12   7       37.03       20.87     10.22 o 
  -6  12   7        6.92       -5.33     11.68 o 
  -5  12   7        0.22      -10.96     10.76 o 
  -4  12   7       10.44        0.57     11.18 o 
  -3  12   7        6.00      -12.37      8.24 o 
  -2  12   7      376.96      376.42     20.45 o 
  -1  12   7        6.30        1.30      8.05 o 
   0  12   7      540.05      525.18     18.21 o 
   1  12   7       46.16       23.49      7.34 o 
   2  12   7      237.42      239.36     10.77 o 
   3  12   7      147.18      120.93     10.26 o 
   4  12   7      326.66      292.92     16.28 o 
   5  12   7       40.38       53.34     11.87 o 
   6  12   7      115.48       78.98     16.66 o 
   7  12   7        0.85       -5.63     15.16 o 
   8  12   7      794.04      782.24     39.18 o 
   9  12   7      116.80       69.40     18.35 o 
  10  12   7       93.75       60.32     24.16 o 
 -11  13   7       12.01      -25.17     21.75 o 
 -10  13   7      570.74      664.80     41.41 o 
  -9  13   7       85.27      147.29     19.10 o 
  -8  13   7       48.48       57.54     13.50 o 
  -7  13   7       35.21       60.78     15.52 o 
  -6  13   7     1179.37     1316.54     44.26 o 
  -5  13   7        4.74        3.09     12.93 o 
  -4  13   7       30.79       11.22     12.97 o 
  -3  13   7        2.19      -19.45     12.97 o 
  -2  13   7       29.51       -4.05      9.78 o 
  -1  13   7      773.11      753.31     25.17 o 
   0  13   7      522.98      558.26     20.70 o 
   1  13   7       17.65        1.89      9.08 o 
   2  13   7       17.74       11.70      8.94 o 
   3  13   7      644.86      647.59     22.83 o 
   4  13   7      105.32       84.28     12.00 o 
   5  13   7      325.54      353.15     24.34 o 
   6  13   7      329.29      286.79     22.76 o 
   7  13   7      149.09      110.91     21.55 o 
   8  13   7        0.29      -15.30     19.39 o 
   9  13   7       16.91      -13.73     19.58 o 
  10  13   7       39.07       60.44     28.77 o 
 -10  14   7       28.27       39.84     33.61 o 
  -9  14   7       97.60       80.60     18.06 o 
  -8  14   7      323.17      288.94     21.89 o 
  -7  14   7       84.47       72.36     20.14 o 
  -6  14   7       45.34       10.69     16.98 o 
  -5  14   7      111.12      101.94     15.65 o 
  -4  14   7       30.26        3.17     15.70 o 
  -3  14   7       15.88      -19.03     12.69 o 
  -2  14   7      309.96      349.91     21.56 o 
  -1  14   7       53.29       79.55     14.54 o 
   0  14   7       57.95       79.46     12.49 o 
   1  14   7      196.63      239.53     14.73 o 
   2  14   7        0.61      -13.99     12.39 o 
   3  14   7       47.04       12.79     11.79 o 
   4  14   7        5.99       -8.51     13.62 o 
   5  14   7      349.02      350.98     29.05 o 
   6  14   7       89.69       97.36     27.21 o 
   7  14   7      131.82      117.54     23.40 o 
   8  14   7       49.97       44.21     22.04 o 
   9  14   7        1.93        0.39     22.50 o 
  -9  15   7       77.64       88.05     35.22 o 
  -8  15   7        9.79       -8.37     21.70 o 
  -7  15   7       76.13       59.93     16.74 o 
  -6  15   7      203.71      188.62     31.27 o 
  -5  15   7       29.20      -16.69     22.78 o 
  -4  15   7       32.42       13.67     14.38 o 
  -3  15   7      322.66      377.66     21.69 o 
  -2  15   7       51.76       34.72     14.72 o 
  -1  15   7     1009.15     1094.82     39.35 o 
   0  15   7       13.01       19.52     15.16 o 
   1  15   7      177.84      206.30     19.66 o 
   2  15   7       12.91        2.18     18.63 o 
   3  15   7      406.84      573.09     26.97 o 
   4  15   7       27.00      -12.36     19.87 o 
   5  15   7       63.10       25.63     21.80 o 
   6  15   7        9.63       -1.82     30.57 o 
   7  15   7      149.39      175.85     42.65 o 
  -7  16   7       23.21       23.47     21.18 o 
  -6  16   7       12.34       -0.43     19.46 o 
  -5  16   7       91.91       84.70     20.76 o 
  -4  16   7       10.81       32.78     21.10 o 
  -3  16   7        7.17      -25.72     17.15 o 
  -2  16   7      130.74      126.43     19.78 o 
  -1  16   7      292.54      353.89     26.46 o 
   0  16   7       15.03      -11.97     16.54 o 
   1  16   7      482.78      496.53     30.51 o 
   2  16   7       35.97       24.65     18.30 o 
   3  16   7       23.92       -5.20     17.81 o 
   4  16   7       44.94       44.68     29.10 o 
   5  16   7       84.52      150.27     20.17 o 
   6  16   7        0.01      -15.21     27.89 o 
  -5  17   7        0.25      -27.93     19.19 o 
  -4  17   7       75.41       18.88     19.68 o 
  -3  17   7       30.99       19.77     19.44 o 
  -2  17   7       40.55       55.76     20.45 o 
  -1  17   7       34.67        9.41     18.91 o 
   0  17   7      113.01      128.67     25.01 o 
   1  17   7        3.00        7.78     18.16 o 
   2  17   7      280.39      247.26     28.39 o 
   3  17   7       15.79       -4.38     18.30 o 
   4  17   7        8.83      -22.15     17.89 o 
 -14   0   8      565.68      487.42     68.77 o 
 -12   0   8      200.56      165.94     23.33 o 
 -10   0   8       93.46       49.45     16.26 o 
  -8   0   8     2743.19     2584.45     89.30 o 
  -6   0   8     5319.27     5181.36    168.91 o 
  -4   0   8    28920.89    28306.12    993.34 o 
  -2   0   8     2838.30     2523.41     82.00 o 
   0   0   8     2149.96     2144.37     64.29 o 
   2   0   8    14180.81    13874.11    571.11 o 
   4   0   8       86.63       96.29     19.30 o 
   6   0   8      924.50      857.50     40.58 o 
   8   0   8     2237.96     2004.39     72.62 o 
  10   0   8       19.72       26.82     17.94 o 
  12   0   8     1058.73     1021.07     62.02 o 
  14   0   8      153.88      212.96     48.81 o 
 -15   1   8      235.25      227.26     18.80 o 
 -14   1   8        2.22       -0.13     15.43 o 
 -13   1   8      223.65      213.45     18.42 o 
 -12   1   8       38.14       49.59     14.53 o 
 -11   1   8       79.39       38.85      9.76 o 
 -10   1   8      175.53      119.34      9.21 o 
  -9   1   8      191.11      174.75     15.10 o 
  -8   1   8        3.74      -11.05      7.36 o 
  -7   1   8     1027.49      957.23     27.13 o 
  -6   1   8     7548.08     7247.25    164.86 o 
  -5   1   8      529.90      480.70     15.61 o 
  -4   1   8      340.09      328.80     15.63 o 
  -3   1   8     3437.39     3132.98     72.06 o 
  -2   1   8     1984.48     2223.11     52.09 o 
  -1   1   8      616.82      716.60     19.92 o 
   0   1   8     2148.08     2186.86     53.49 o 
   1   1   8     3413.89     3262.46     84.70 o 
   2   1   8       45.14      133.06     16.34 o 
   3   1   8     3206.50     3420.62    159.78 o 
   4   1   8      270.73      168.24     17.30 o 
   5   1   8      120.37      140.12     14.08 o 
   6   1   8      493.70      482.89     18.01 o 
   7   1   8       82.99       82.26     10.43 o 
   8   1   8      213.05      176.37     11.40 o 
   9   1   8      127.66      106.38     11.46 o 
  10   1   8     1230.65     1272.56     42.33 o 
  11   1   8      273.76      247.15     17.99 o 
  12   1   8     1170.00     1139.09     43.53 o 
  13   1   8        2.41      -11.67     17.65 o 
  14   1   8       27.10       82.31     21.35 o 
 -15   2   8      120.48      149.67     17.89 o 
 -14   2   8      100.24      155.21     18.20 o 
 -13   2   8        1.11       28.21     22.77 o 
 -12   2   8       56.53       28.33     13.91 o 
 -11   2   8      318.06      331.54     22.08 o 
 -10   2   8        4.84       -0.56      6.04 o 
  -9   2   8        9.99      -11.27      7.72 o 
  -8   2   8       13.22      -14.19      9.46 o 
  -7   2   8        3.06      -11.44      7.63 o 
  -6   2   8      264.36      183.15     10.37 o 
  -5   2   8     4618.14     4563.90    105.46 o 
  -4   2   8      594.78      507.37     15.28 o 
  -3   2   8     3158.93     3149.21     76.39 o 
  -2   2   8      349.66      271.89     10.49 o 
  -1   2   8      958.05      819.72     20.34 o 
   0   2   8     1269.39     1061.12     30.91 o 
   1   2   8     4576.32     4903.14    125.57 o 
   2   2   8     1080.23     1260.57     45.61 o 
   3   2   8      531.82      550.10     29.99 o 
   4   2   8      557.26      714.95     34.43 o 
   5   2   8     2311.35     2252.75     82.42 o 
   6   2   8      155.82      219.08     15.79 o 
   7   2   8      393.95      380.75     16.19 o 
   8   2   8      517.12      580.52     19.96 o 
   9   2   8      338.52      252.61     14.80 o 
  10   2   8      686.79      715.99     28.43 o 
  11   2   8     1799.14     1691.72     56.90 o 
  12   2   8       82.09      109.25     19.49 o 
  13   2   8      337.79      395.67     27.94 o 
  14   2   8      160.30      235.66     25.12 o 
 -15   3   8      394.10      420.28     25.68 o 
 -14   3   8       29.99       24.85     15.74 o 
 -13   3   8      529.08      605.88     40.51 o 
 -12   3   8        0.43        8.73     13.82 o 
 -11   3   8       32.11        8.23     10.65 o 
 -10   3   8       57.42       54.44      8.02 o 
  -9   3   8      910.02      864.87     27.31 o 
  -8   3   8       50.14        1.36      7.65 o 
  -7   3   8     1187.16     1109.25     29.58 o 
  -6   3   8      119.40       63.93      7.26 o 
  -5   3   8      759.99      682.19     21.65 o 
  -4   3   8      499.34      457.74     15.65 o 
  -3   3   8     6093.59     5657.22    129.05 o 
  -2   3   8     1156.74     1371.78     34.63 o 
  -1   3   8     3738.00     3815.06     83.50 o 
   0   3   8      643.42      813.29     22.75 o 
   1   3   8     4335.92     4720.74    134.02 o 
   2   3   8      195.10      206.59     19.26 o 
   3   3   8     1447.74     1459.45     60.35 o 
   4   3   8     1760.55     1882.14     63.39 o 
   5   3   8     1313.32     1385.95     49.45 o 
   6   3   8        0.97        0.07      8.92 o 
   7   3   8      301.19      340.08     18.52 o 
   8   3   8       82.26       59.27      8.50 o 
   9   3   8       43.75       30.15     12.96 o 
  10   3   8      132.06      133.39     11.74 o 
  11   3   8        2.50      -10.48     14.88 o 
  12   3   8      458.68      506.86     31.94 o 
  13   3   8      519.82      479.56     30.58 o 
  14   3   8        0.28       41.46     19.32 o 
 -15   4   8       88.79      119.54     17.71 o 
 -14   4   8      452.83      391.08     23.62 o 
 -13   4   8      261.08      248.55     19.55 o 
 -12   4   8      475.71      445.70     31.99 o 
 -11   4   8       45.51       35.93     13.90 o 
 -10   4   8       13.95       20.50      9.80 o 
  -9   4   8      148.74      120.78     10.36 o 
  -8   4   8      330.40      271.22     12.23 o 
  -7   4   8       13.80      -10.76      7.17 o 
  -6   4   8      856.35      731.47     24.10 o 
  -5   4   8      815.68      783.76     22.40 o 
  -4   4   8     4690.69     4867.79    107.00 o 
  -3   4   8      251.16      219.74      8.47 o 
  -2   4   8     8896.32     9382.65    211.00 o 
  -1   4   8      581.72      680.73     18.55 o 
   0   4   8      612.39      472.71     13.54 o 
   1   4   8      581.64      662.04     19.20 o 
   2   4   8     2888.09     2638.28     72.04 o 
   3   4   8      860.24      854.91     44.97 o 
   4   4   8     1224.94     1352.04     49.40 o 
   5   4   8     1759.75     1854.21     65.35 o 
   6   4   8      330.00      323.59     18.39 o 
   7   4   8      370.80      467.80     18.26 o 
   8   4   8     1683.88     1674.79     43.05 o 
   9   4   8      156.80      197.52     12.99 o 
  10   4   8       35.84        4.42     11.37 o 
  11   4   8       78.19       82.62     17.77 o 
  12   4   8       13.80       13.39     17.11 o 
  13   4   8       71.68       94.62     20.14 o 
  14   4   8      233.73      223.99     36.92 o 
 -15   5   8       22.70       37.40     16.25 o 
 -14   5   8      110.24      109.27     17.92 o 
 -13   5   8      401.70      361.03     23.06 o 
 -12   5   8       72.31       59.62     15.15 o 
 -11   5   8       48.55       44.75     12.81 o 
 -10   5   8     1121.79     1128.37     42.08 o 
  -9   5   8      357.06      358.81     15.01 o 
  -8   5   8       91.84       80.35     13.35 o 
  -7   5   8       29.98       11.48      7.57 o 
  -6   5   8     4602.50     4710.73    105.09 o 
  -5   5   8      176.74      150.00     11.53 o 
  -4   5   8     1356.20     1270.16     32.00 o 
  -3   5   8      217.00      189.19      9.17 o 
  -2   5   8     1543.10     1690.14     44.02 o 
  -1   5   8     2036.60     1964.38     47.54 o 
   0   5   8      865.93      863.01     22.91 o 
   1   5   8      385.93      271.08      9.41 o 
   2   5   8        1.83       -1.09      5.13 o 
   3   5   8      105.32      154.00      8.88 o 
   4   5   8      235.70      237.41     12.81 o 
   5   5   8      765.58      890.24     30.54 o 
   6   5   8     3371.64     3482.00     86.80 o 
   7   5   8      164.51      150.02     13.36 o 
   8   5   8       16.06       26.14      9.10 o 
   9   5   8      342.28      396.88     24.39 o 
  10   5   8       21.55       17.78     15.17 o 
  11   5   8       47.45       48.85     16.94 o 
  12   5   8      112.54       81.29     19.31 o 
  13   5   8       14.41        7.06     18.25 o 
 -14   6   8      123.89      116.48     20.54 o 
 -13   6   8       58.57       55.33     16.06 o 
 -12   6   8      343.57      305.14     20.71 o 
 -11   6   8       73.19       74.13     15.19 o 
 -10   6   8      168.94      178.15     13.04 o 
  -9   6   8        3.01       -1.04      8.85 o 
  -8   6   8      455.04      434.35     18.95 o 
  -7   6   8     1118.95     1171.78     32.36 o 
  -6   6   8      613.76      602.77     20.94 o 
  -5   6   8      420.13      417.73     14.70 o 
  -4   6   8     1166.47     1246.00     32.68 o 
  -3   6   8      161.33      147.78      8.03 o 
  -2   6   8     2493.15     2526.27     55.42 o 
  -1   6   8      427.71      396.52     14.37 o 
   0   6   8      528.80      559.02     17.42 o 
   1   6   8      793.41      762.26     21.41 o 
   2   6   8      971.92      914.02     24.37 o 
   3   6   8      193.52      196.52      9.88 o 
   4   6   8      566.52      508.46     21.58 o 
   5   6   8     2623.32     2934.55     74.62 o 
   6   6   8      655.13      708.60     25.95 o 
   7   6   8      319.94      350.29     15.63 o 
   8   6   8      272.11      299.97     16.28 o 
   9   6   8      220.20      235.34     18.05 o 
  10   6   8      139.63      112.05     17.69 o 
  11   6   8      314.04      276.00     23.55 o 
  12   6   8      210.77      262.95     24.02 o 
  13   6   8       15.07       56.98     21.33 o 
 -14   7   8       21.73       12.57     16.11 o 
 -13   7   8      299.17      219.15     20.31 o 
 -12   7   8      145.66      136.68     22.49 o 
 -11   7   8       14.02       -2.56     14.22 o 
 -10   7   8        1.61       -4.05     11.39 o 
  -9   7   8      722.54      771.51     26.95 o 
  -8   7   8       85.04       53.15      6.98 o 
  -7   7   8      882.09      858.93     27.34 o 
  -6   7   8       27.22        2.67      9.73 o 
  -5   7   8      869.69     1025.41     28.23 o 
  -4   7   8      337.49      317.58     12.44 o 
  -3   7   8     3386.52     3608.99     81.05 o 
  -2   7   8     1880.46     2049.43     46.31 o 
  -1   7   8     1132.82     1315.03     30.76 o 
   0   7   8      491.93      530.34     17.57 o 
   1   7   8     1126.20     1063.97     26.74 o 
   2   7   8       15.31        7.74      6.25 o 
   3   7   8     2196.38     2195.75     51.26 o 
   4   7   8      109.88      141.05     10.68 o 
   5   7   8       27.28       -3.20      7.05 o 
   6   7   8       81.56       91.39      9.16 o 
   7   7   8      698.86      786.41     25.81 o 
   8   7   8       18.50        3.11     10.44 o 
   9   7   8      889.97      861.62     48.87 o 
  10   7   8      129.81      142.99     19.24 o 
  11   7   8        0.80      -25.23     16.82 o 
  12   7   8       95.95       92.08     21.59 o 
  13   7   8      414.45      418.04     51.45 o 
 -14   8   8      200.72      200.97     21.03 o 
 -13   8   8       47.74       26.07     25.65 o 
 -12   8   8      176.59      173.79     20.27 o 
 -11   8   8       94.74       73.32     19.77 o 
 -10   8   8        1.51      -17.78     11.85 o 
  -9   8   8       15.28      -12.25     10.57 o 
  -8   8   8        3.11      -11.51      9.27 o 
  -7   8   8       48.10       45.36      7.87 o 
  -6   8   8        0.07        4.45      8.22 o 
  -5   8   8     3458.31     3739.56     89.05 o 
  -4   8   8      638.54      686.61     21.05 o 
  -3   8   8        6.04       -8.60      9.19 o 
  -2   8   8     1045.53     1096.36     28.17 o 
  -1   8   8     4332.37     4400.75     90.87 o 
   0   8   8        8.93       -9.20      8.16 o 
   1   8   8      660.78      591.96     18.25 o 
   2   8   8      286.23      284.48     12.04 o 
   3   8   8     1351.38     1618.95     40.28 o 
   4   8   8      366.42      368.03     14.53 o 
   5   8   8      513.44      590.30     20.48 o 
   6   8   8        0.67       10.22      8.69 o 
   7   8   8      572.72      557.93     22.61 o 
   8   8   8      394.43      371.28     22.45 o 
   9   8   8       10.49        4.25     14.15 o 
  10   8   8       24.24       30.36     17.64 o 
  11   8   8      758.87      757.68     44.45 o 
  12   8   8        7.24      -28.91     19.27 o 
 -13   9   8        0.72      -11.02     17.25 o 
 -12   9   8      523.57      580.52     42.66 o 
 -11   9   8        0.31      -21.92     14.62 o 
 -10   9   8       50.10       25.60     12.62 o 
  -9   9   8       25.19       -2.85     11.43 o 
  -8   9   8      428.68      472.84     20.88 o 
  -7   9   8      293.00      258.28     12.63 o 
  -6   9   8      587.19      670.98     21.53 o 
  -5   9   8        0.42       -4.81      7.95 o 
  -4   9   8      775.32      754.73     22.17 o 
  -3   9   8      283.07      312.87     12.88 o 
  -2   9   8      261.65      257.41     10.79 o 
  -1   9   8      836.59      966.42     25.81 o 
   0   9   8       98.77       94.78      6.52 o 
   1   9   8       41.49       31.85     10.77 o 
   2   9   8        2.07       -1.47      7.04 o 
   3   9   8     1211.28     1271.99     32.81 o 
   4   9   8      253.61      289.16     13.92 o 
   5   9   8      513.28      468.39     18.00 o 
   6   9   8      572.71      595.84     25.38 o 
   7   9   8       33.47       55.95     14.62 o 
   8   9   8       25.79       17.17     12.91 o 
   9   9   8      882.45      814.70     37.22 o 
  10   9   8      193.95      222.55     24.32 o 
  11   9   8       11.53       -2.42     23.07 o 
  12   9   8       40.81      -18.23     21.61 o 
 -13  10   8       54.10       31.96     17.13 o 
 -12  10   8       12.80        4.65     25.16 o 
 -11  10   8       69.15       66.89     16.61 o 
 -10  10   8       18.19       -2.25     15.12 o 
  -9  10   8      262.63      273.90     21.26 o 
  -8  10   8      237.21      216.59     14.56 o 
  -7  10   8       10.26       -0.68      7.05 o 
  -6  10   8      297.27      273.77     13.09 o 
  -5  10   8      193.47      205.79     11.39 o 
  -4  10   8      428.24      456.90     18.72 o 
  -3  10   8       50.45       31.65      8.03 o 
  -2  10   8     1907.69     1993.27     45.74 o 
  -1  10   8        3.17       -5.42      6.98 o 
   0  10   8        4.95       -9.47      6.32 o 
   1  10   8      913.31      941.51     25.79 o 
   2  10   8     2886.36     3118.22     66.86 o 
   3  10   8       16.54       14.67      7.82 o 
   4  10   8       78.78       64.23     11.27 o 
   5  10   8      304.53      281.98     16.04 o 
   6  10   8      381.68      394.66     27.37 o 
   7  10   8      158.81      168.01     16.11 o 
   8  10   8      338.76      392.35     23.63 o 
   9  10   8        3.03      -13.62     15.86 o 
  10  10   8       15.90       -4.69     19.48 o 
  11  10   8        3.51       -9.37     20.94 o 
 -12  11   8       50.86       66.31     18.95 o 
 -11  11   8      125.84       91.50     22.10 o 
 -10  11   8      118.18      104.22     18.83 o 
  -9  11   8      218.90      220.00     24.09 o 
  -8  11   8       57.44       22.31     10.67 o 
  -7  11   8      322.88      335.00     23.19 o 
  -6  11   8      241.54      209.52     13.10 o 
  -5  11   8       12.02       -0.19      9.68 o 
  -4  11   8       79.81       68.63      9.41 o 
  -3  11   8      627.83      603.37     19.71 o 
  -2  11   8      145.74      129.58     10.36 o 
  -1  11   8      414.39      329.25     13.98 o 
   0  11   8      823.67      905.58     27.01 o 
   1  11   8       13.32       -9.56      6.38 o 
   2  11   8      514.11      505.19     17.72 o 
   3  11   8       96.03      103.38     11.42 o 
   4  11   8      197.32      171.73     13.70 o 
   5  11   8      538.07      507.71     27.95 o 
   6  11   8       93.90       61.99     15.07 o 
   7  11   8      346.16      318.35     21.99 o 
   8  11   8        1.92       -5.20     15.06 o 
   9  11   8       59.97       18.35     17.71 o 
  10  11   8      228.69      301.10     26.43 o 
  11  11   8        1.30      -23.08     21.21 o 
 -11  12   8      189.81      169.65     24.50 o 
 -10  12   8       78.43       75.25     18.33 o 
  -9  12   8       75.99       44.99     21.79 o 
  -8  12   8       76.43       76.83     20.99 o 
  -7  12   8      272.22      292.85     24.31 o 
  -6  12   8        4.37       -9.70     12.89 o 
  -5  12   8      508.58      510.67     32.48 o 
  -4  12   8       93.23       85.20     11.05 o 
  -3  12   8        0.21      -13.33     11.83 o 
  -2  12   8      190.17      191.03     17.48 o 
  -1  12   8      301.47      266.40     12.47 o 
   0  12   8      129.67      143.61     10.54 o 
   1  12   8       62.91       52.65     10.23 o 
   2  12   8       12.12       -4.44      8.71 o 
   3  12   8       72.61       64.09     11.63 o 
   4  12   8        5.54       -3.09     11.93 o 
   5  12   8      604.89      586.79     30.37 o 
   6  12   8       48.33       52.45     15.98 o 
   7  12   8      398.32      340.29     27.42 o 
   8  12   8        6.79       -5.02     16.03 o 
   9  12   8      352.59      389.45     29.31 o 
  10  12   8       14.42        0.47     27.05 o 
 -10  13   8       61.25       50.34     18.04 o 
  -9  13   8      358.41      422.06     27.50 o 
  -8  13   8      382.73      418.19     29.12 o 
  -7  13   8       17.30        7.78     15.10 o 
  -6  13   8       69.56       59.66     17.96 o 
  -5  13   8       22.63        2.65     13.87 o 
  -4  13   8        4.87      -24.24     17.52 o 
  -3  13   8      320.28      231.40     16.24 o 
  -2  13   8      106.73       99.62     12.70 o 
  -1  13   8        6.60       15.79     10.80 o 
   0  13   8      143.68      128.91     13.51 o 
   1  13   8      101.07      138.90     12.56 o 
   2  13   8       19.04        2.21     12.24 o 
   3  13   8       52.13       53.27     13.55 o 
   4  13   8       15.68        3.78     15.83 o 
   5  13   8       14.38       -5.24     15.62 o 
   6  13   8      244.12      231.64     21.35 o 
   7  13   8      359.71      402.33     30.84 o 
   8  13   8        4.84       11.35     19.36 o 
   9  13   8       89.51       68.44     24.27 o 
  -9  14   8      150.17      150.01     20.93 o 
  -8  14   8       20.86       23.86     23.55 o 
  -7  14   8        3.42      -12.67     15.71 o 
  -6  14   8       10.41       -8.31     14.79 o 
  -5  14   8        5.62      -20.58     13.72 o 
  -4  14   8        1.29      -21.94     14.63 o 
  -3  14   8       35.06       -3.49     13.75 o 
  -2  14   8     1158.11     1164.05     40.24 o 
  -1  14   8      492.13      617.27     27.36 o 
   0  14   8       22.90       26.26     11.47 o 
   1  14   8      160.65      147.65     17.62 o 
   2  14   8       75.39       78.67     11.42 o 
   3  14   8       46.28       38.74     18.71 o 
   4  14   8      222.86      227.01     28.14 o 
   5  14   8       75.18       92.40     21.37 o 
   6  14   8       98.10      116.38     23.15 o 
   7  14   8       36.29       25.06     26.62 o 
   8  14   8      259.52      237.56     42.59 o 
  -8  15   8        3.93      -19.07     16.22 o 
  -7  15   8        2.78      -12.07     15.38 o 
  -6  15   8       74.43       71.31     18.14 o 
  -5  15   8      196.96      152.23     18.41 o 
  -4  15   8      490.02      595.65     36.23 o 
  -3  15   8        5.78       -5.09     14.12 o 
  -2  15   8      137.53      151.80     20.67 o 
  -1  15   8       24.75       36.08     14.83 o 
   0  15   8      332.62      326.22     30.29 o 
   1  15   8       33.88       -1.29     13.70 o 
   2  15   8       76.53       60.55     14.89 o 
   3  15   8        0.25        2.28     15.15 o 
   4  15   8       91.80       89.83     23.60 o 
   5  15   8       49.56       51.73     22.59 o 
   6  15   8      335.87      308.82     30.98 o 
   7  15   8       45.78       62.59     23.17 o 
  -6  16   8        0.68       -5.45     18.08 o 
  -5  16   8       65.29       50.21     16.68 o 
  -4  16   8      171.28      175.92     20.28 o 
  -3  16   8       62.56       86.25     16.68 o 
  -2  16   8      183.05      202.05     19.17 o 
  -1  16   8       65.00       53.25     15.61 o 
   0  16   8        8.32       -3.37     14.80 o 
   1  16   8       50.02       48.15     17.23 o 
   2  16   8      106.66      116.91     20.65 o 
   3  16   8        0.91      -34.51     26.55 o 
   4  16   8       14.42      -20.00     27.22 o 
   5  16   8      119.47      145.28     32.17 o 
  -4  17   8        0.77      -29.21     19.47 o 
  -3  17   8       26.60       -0.71     19.56 o 
  -2  17   8        8.94      -17.91     19.36 o 
  -1  17   8       56.32       38.40     19.39 o 
   0  17   8        8.14      -16.77     16.92 o 
   1  17   8       16.54      -10.27     22.64 o 
   2  17   8        1.17        4.50     18.66 o 
 -15   0   9       10.72        1.74     35.99 o 
 -13   0   9      260.43      230.86     27.82 o 
 -11   0   9        8.85        3.97     14.75 o 
  -9   0   9      568.43      616.82     31.64 o 
  -7   0   9      617.38      670.82     33.20 o 
  -5   0   9     4163.40     4294.70    157.72 o 
  -3   0   9     2412.61     2121.92     71.64 o 
  -1   0   9       38.16       29.04      7.74 o 
   1   0   9     3070.97     3242.18    120.70 o 
   3   0   9     1084.51     1620.64     73.29 o 
   5   0   9     8008.09     8817.07    381.79 o 
   7   0   9     1244.71     1192.51     53.11 o 
   9   0   9       12.22       17.31     17.51 o 
  11   0   9     1329.23     1337.48     63.88 o 
  13   0   9       30.19       37.13     26.54 o 
 -15   1   9       89.56       97.31     17.48 o 
 -14   1   9       48.34       53.84     16.93 o 
 -13   1   9      189.23      157.69     19.44 o 
 -12   1   9        1.12      -12.26     13.73 o 
 -11   1   9        2.24      -15.09     10.06 o 
 -10   1   9       16.76       -0.95      8.90 o 
  -9   1   9      211.99      233.24     12.13 o 
  -8   1   9      927.10      925.49     27.12 o 
  -7   1   9     1127.25     1148.07     31.45 o 
  -6   1   9     1487.81     1585.39     40.30 o 
  -5   1   9     4234.33     4169.22    101.85 o 
  -4   1   9     2259.30     2413.57     64.85 o 
  -3   1   9        6.69       16.22      5.80 o 
  -2   1   9       66.74       82.28      6.52 o 
  -1   1   9        1.98       -6.76      6.49 o 
   0   1   9      604.82      606.54     17.60 o 
   1   1   9      741.90      783.29     26.69 o 
   2   1   9      293.72      400.38     20.94 o 
   3   1   9     4210.59     4787.27    252.60 o 
   4   1   9      603.56      680.46     44.05 o 
   5   1   9      206.85      254.25     19.83 o 
   6   1   9      940.69      998.48     40.52 o 
   7   1   9      209.17      234.36     12.54 o 
   8   1   9        1.37       11.98      7.62 o 
   9   1   9      455.82      521.90     26.89 o 
  10   1   9      301.39      296.52     18.74 o 
  11   1   9       23.27       49.87     15.37 o 
  12   1   9        0.72      -18.38     16.13 o 
  13   1   9      504.33      479.22     31.81 o 
 -15   2   9      110.73       85.30     17.55 o 
 -14   2   9      493.90      577.12     32.17 o 
 -13   2   9      103.17       75.34     16.36 o 
 -12   2   9        2.18       -8.29     13.98 o 
 -11   2   9       32.60        3.25     10.97 o 
 -10   2   9       93.44       65.40      9.94 o 
  -9   2   9       17.98       -8.65      9.12 o 
  -8   2   9       10.89        3.77      7.88 o 
  -7   2   9      644.82      624.34     19.74 o 
  -6   2   9       35.98       31.45      7.77 o 
  -5   2   9      950.02      936.83     25.00 o 
  -4   2   9     1901.37     1832.80     48.07 o 
  -3   2   9     4630.16     4391.45    105.58 o 
  -2   2   9     6105.03     6706.02    151.07 o 
  -1   2   9      123.90      107.35      5.77 o 
   0   2   9      757.19      720.92     22.40 o 
   1   2   9     3330.82     3371.84     87.84 o 
   2   2   9     4230.78     5057.56    167.90 o 
   3   2   9      366.83      430.68     28.12 o 
   4   2   9       75.14       79.12     16.87 o 
   5   2   9      604.72      677.79     34.01 o 
   6   2   9      100.95      110.01     13.87 o 
   7   2   9       68.00       71.29     13.22 o 
   8   2   9       47.88       32.62     12.06 o 
   9   2   9        4.05       -5.64     11.21 o 
  10   2   9     1248.93     1145.47     39.63 o 
  11   2   9      341.69      337.75     23.05 o 
  12   2   9       27.55        6.81     21.80 o 
  13   2   9       10.56       17.43     17.54 o 
 -15   3   9        0.25       17.81     16.41 o 
 -14   3   9        4.98       24.12     16.18 o 
 -13   3   9      167.93      180.39     18.48 o 
 -12   3   9       95.44       75.93     15.95 o 
 -11   3   9        0.26      -17.16     11.44 o 
 -10   3   9       68.05       48.79      9.75 o 
  -9   3   9        1.29      -12.57      8.38 o 
  -8   3   9      158.66      133.58     16.38 o 
  -7   3   9       75.54       46.45      7.77 o 
  -6   3   9     1084.02     1032.57     30.39 o 
  -5   3   9       46.41       45.32      6.55 o 
  -4   3   9      870.45      936.34     28.94 o 
  -3   3   9      155.04      126.74      9.57 o 
  -2   3   9        6.65        1.63      6.55 o 
  -1   3   9        8.25       -3.28      4.53 o 
   0   3   9     1634.56     1642.33     41.87 o 
   1   3   9      116.64       43.80      7.08 o 
   2   3   9       58.22       37.81      8.46 o 
   3   3   9      151.55      270.94     14.93 o 
   4   3   9     3153.75     3588.40    169.52 o 
   5   3   9      206.88      221.18     19.83 o 
   6   3   9      269.44      283.05     19.64 o 
   7   3   9        9.77      -11.41     11.90 o 
   8   3   9        2.26      -11.12     10.71 o 
   9   3   9       16.17       10.36     11.93 o 
  10   3   9        4.34      -18.16     12.11 o 
  11   3   9        9.50        6.15     16.96 o 
  12   3   9      497.86      490.32     29.64 o 
  13   3   9      106.87       97.37     19.69 o 
 -15   4   9       45.17       69.04     17.86 o 
 -14   4   9      131.00      151.41     19.07 o 
 -13   4   9        0.60       -0.68     15.54 o 
 -12   4   9      162.31      155.77     17.88 o 
 -11   4   9      219.55      227.76     19.20 o 
 -10   4   9       11.33       -4.01     11.50 o 
  -9   4   9      352.24      302.58     14.84 o 
  -8   4   9        4.90      -12.63      8.42 o 
  -7   4   9      728.86      681.37     21.55 o 
  -6   4   9      589.64      609.38     19.57 o 
  -5   4   9      267.86      287.69     11.25 o 
  -4   4   9      486.28      403.19     16.92 o 
  -3   4   9     3548.42     3860.04     90.58 o 
  -2   4   9      414.95      471.63     17.24 o 
  -1   4   9       20.71       14.16      5.69 o 
   0   4   9       41.99       94.77      7.64 o 
   1   4   9     1088.89     1129.94     31.72 o 
   2   4   9     1211.58     1193.60     42.60 o 
   3   4   9       95.45      115.26     11.54 o 
   4   4   9     1253.79     1275.60     54.52 o 
   5   4   9     2777.38     2726.51     88.64 o 
   6   4   9      834.89      894.66     35.36 o 
   7   4   9     1031.44      982.38     37.12 o 
   8   4   9      144.65      100.03     24.41 o 
   9   4   9       11.73       40.78     14.29 o 
  10   4   9       51.81       60.97     15.51 o 
  11   4   9      206.66      195.02     20.58 o 
  12   4   9       84.42       81.75     18.76 o 
  13   4   9        7.29       25.22     18.32 o 
 -14   5   9        1.74       35.39     16.78 o 
 -13   5   9      273.63      267.22     23.59 o 
 -12   5   9        9.81        3.73     21.86 o 
 -11   5   9       98.77       98.52     14.10 o 
 -10   5   9      161.14       98.45     14.28 o 
  -9   5   9      598.58      659.04     26.67 o 
  -8   5   9      577.63      574.27     20.19 o 
  -7   5   9     1272.55     1362.51     36.39 o 
  -6   5   9       43.68       24.85      7.63 o 
  -5   5   9      714.99      613.72     18.93 o 
  -4   5   9       55.12       44.74      6.51 o 
  -3   5   9      962.25      875.18     25.54 o 
  -2   5   9      195.08      191.35      9.99 o 
  -1   5   9       60.25       40.68      6.41 o 
   0   5   9       78.41       53.70      7.85 o 
   1   5   9      147.96      160.73      8.28 o 
   2   5   9      813.05      813.67     23.25 o 
   3   5   9     3151.50     3522.88     93.96 o 
   4   5   9       66.44       51.36     12.29 o 
   5   5   9       30.54       28.79     11.46 o 
   6   5   9      202.07      207.18     17.88 o 
   7   5   9     1207.79     1195.13     46.65 o 
   8   5   9       15.08      -21.94     14.63 o 
   9   5   9       69.80       67.93     11.51 o 
  10   5   9        9.31        9.45     17.35 o 
  11   5   9        5.63      -18.30     15.57 o 
  12   5   9       39.40       38.23     17.70 o 
  13   5   9      282.61      310.05     26.01 o 
 -14   6   9       60.09       52.06     17.28 o 
 -13   6   9       29.16        5.95     16.04 o 
 -12   6   9       10.36      -12.09     14.71 o 
 -11   6   9        5.23       -7.31     15.02 o 
 -10   6   9      272.26      256.22     20.04 o 
  -9   6   9       36.67        6.49     10.01 o 
  -8   6   9      404.32      411.35     16.05 o 
  -7   6   9       16.57      -13.40      8.93 o 
  -6   6   9      278.81      233.08     11.28 o 
  -5   6   9     1294.70     1314.24     33.77 o 
  -4   6   9     1487.58     1347.73     34.28 o 
  -3   6   9     1147.51     1266.31     31.87 o 
  -2   6   9      284.60      296.33     12.42 o 
  -1   6   9      177.04      133.59     11.76 o 
   0   6   9     1203.68     1289.22     35.37 o 
   1   6   9      846.44      833.79     23.16 o 
   2   6   9     1257.23     1438.34     39.86 o 
   3   6   9        8.21        8.35      7.60 o 
   4   6   9     2204.64     2303.14     71.99 o 
   5   6   9     1697.66     1671.30     54.88 o 
   6   6   9      795.44      854.45     36.87 o 
   7   6   9       70.30       96.37     12.73 o 
   8   6   9       16.18       -6.51     18.44 o 
   9   6   9      206.70      175.31     17.66 o 
  10   6   9       18.09        0.47     14.92 o 
  11   6   9      587.99      562.44     41.76 o 
  12   6   9      160.64      129.84     20.04 o 
  13   6   9       20.04       64.19     20.79 o 
 -14   7   9        0.00        3.76     17.04 o 
 -13   7   9        4.39       -2.66     16.38 o 
 -12   7   9       38.32       -3.03     15.88 o 
 -11   7   9      266.34      297.48     20.82 o 
 -10   7   9       20.99       -2.58     12.17 o 
  -9   7   9       20.62        5.48      9.86 o 
  -8   7   9        0.53      -13.07      8.71 o 
  -7   7   9       14.31        6.47     10.13 o 
  -6   7   9      614.30      600.22     20.10 o 
  -5   7   9      255.69      299.80     12.55 o 
  -4   7   9      235.68      255.78     11.09 o 
  -3   7   9      295.34      258.45     10.70 o 
  -2   7   9       14.09       15.70      6.42 o 
  -1   7   9       51.89       57.94      7.86 o 
   0   7   9     1522.55     1491.38     38.87 o 
   1   7   9       12.95       -0.18      8.42 o 
   2   7   9       56.53       50.33      7.80 o 
   3   7   9      204.86      207.51     11.83 o 
   4   7   9      213.34      221.17     11.07 o 
   5   7   9      785.23      777.47     27.35 o 
   6   7   9     2029.61     1801.83     48.94 o 
   7   7   9      166.69      144.87     14.12 o 
   8   7   9       40.03        0.86     16.23 o 
   9   7   9      148.72      126.51     17.16 o 
  10   7   9      995.81      928.95     43.29 o 
  11   7   9      147.42      141.59     20.00 o 
  12   7   9      106.79      100.58     26.46 o 
 -13   8   9       68.30       45.87     19.80 o 
 -12   8   9       22.46       35.04     16.72 o 
 -11   8   9       24.90       -6.05     15.04 o 
 -10   8   9      134.17      117.07     14.08 o 
  -9   8   9      408.39      377.42     18.24 o 
  -8   8   9      366.98      366.39     23.29 o 
  -7   8   9      125.75      119.08     11.68 o 
  -6   8   9        0.39      -10.39      8.34 o 
  -5   8   9      125.92      139.93      9.64 o 
  -4   8   9      877.12      785.68     25.25 o 
  -3   8   9     1317.00     1456.80     36.69 o 
  -2   8   9      198.82      148.73      8.60 o 
  -1   8   9       14.65       12.67      7.32 o 
   0   8   9       72.83       86.38      8.69 o 
   1   8   9        0.64        2.66      6.22 o 
   2   8   9     1446.04     1520.05     47.20 o 
   3   8   9      110.59       93.95      9.45 o 
   4   8   9      256.17      226.88     11.81 o 
   5   8   9       39.75       27.61      8.34 o 
   6   8   9      351.52      320.26     16.09 o 
   7   8   9     1555.55     1500.15     48.74 o 
   8   8   9     1561.15     1528.09     56.39 o 
   9   8   9       10.34        4.90     19.31 o 
  10   8   9      133.11      137.74     19.20 o 
  11   8   9       48.80        6.19     18.72 o 
  12   8   9       64.70       54.73     20.76 o 
 -13   9   9       35.85       35.40     17.62 o 
 -12   9   9       52.37       67.25     17.74 o 
 -11   9   9      102.03       51.33     16.37 o 
 -10   9   9       28.49       -2.87     12.62 o 
  -9   9   9       60.82       31.52     12.60 o 
  -8   9   9      127.67       90.69     12.79 o 
  -7   9   9      223.83      230.25     17.04 o 
  -6   9   9      737.50      797.89     24.33 o 
  -5   9   9      147.56      128.48     10.52 o 
  -4   9   9       57.56       40.20      8.26 o 
  -3   9   9      449.11      457.04     16.27 o 
  -2   9   9      424.38      434.87     16.79 o 
  -1   9   9       38.15       25.55      7.64 o 
   0   9   9     1270.51     1354.57     36.54 o 
   1   9   9      842.97      852.32     24.38 o 
   2   9   9      728.07      743.58     26.24 o 
   3   9   9      305.10      248.35     13.11 o 
   4   9   9     1883.58     1965.34     61.48 o 
   5   9   9       68.09       86.01     10.93 o 
   6   9   9      187.48      178.79     15.08 o 
   7   9   9      171.45      192.67     15.90 o 
   8   9   9      105.16      141.38     17.76 o 
   9   9   9      123.13       96.80     16.27 o 
  10   9   9      172.60      227.56     31.62 o 
  11   9   9       11.23       -8.54     22.25 o 
 -12  10   9      107.92      100.59     22.31 o 
 -11  10   9       37.33       -5.37     27.13 o 
 -10  10   9       54.14       36.73     15.02 o 
  -9  10   9       19.53       11.62     13.16 o 
  -8  10   9      279.66      289.20     17.12 o 
  -7  10   9      100.62       88.06     12.86 o 
  -6  10   9       90.11       75.88     13.71 o 
  -5  10   9      863.28      942.79     29.27 o 
  -4  10   9        2.14      -11.89      7.97 o 
  -3  10   9      149.99      160.23     10.25 o 
  -2  10   9       27.83       31.62      9.07 o 
  -1  10   9      761.83      821.16     28.33 o 
   0  10   9      354.05      315.89     13.28 o 
   1  10   9      390.88      378.58     20.81 o 
   2  10   9        3.71        6.48      7.16 o 
   3  10   9      397.73      333.61     16.53 o 
   4  10   9       25.65       16.20     11.52 o 
   5  10   9      370.75      286.18     17.46 o 
   6  10   9      100.73       81.94     13.98 o 
   7  10   9       25.97       -2.52     13.01 o 
   8  10   9        0.05      -19.55     15.25 o 
   9  10   9       89.62       82.05     30.89 o 
  10  10   9        5.89        8.03     17.89 o 
  11  10   9       20.47       -3.66     18.18 o 
 -12  11   9        0.63       -5.86     24.93 o 
 -11  11   9        4.12        1.53     21.14 o 
 -10  11   9      228.29      264.61     28.51 o 
  -9  11   9       80.47       44.80     20.27 o 
  -8  11   9        0.13      -15.55     14.56 o 
  -7  11   9        2.81       -0.82     13.90 o 
  -6  11   9      313.13      275.25     22.69 o 
  -5  11   9      303.28      294.29     14.80 o 
  -4  11   9      143.43      134.01     12.71 o 
  -3  11   9      148.48      146.04     10.83 o 
  -2  11   9       26.41       42.44      8.44 o 
  -1  11   9      240.28      232.66     11.21 o 
   0  11   9       84.00       64.75     10.63 o 
   1  11   9      169.34      182.09     15.15 o 
   2  11   9      167.86      174.91     12.02 o 
   3  11   9       22.94        8.09     10.44 o 
   4  11   9       30.14       13.45     12.71 o 
   5  11   9       25.09        1.60     13.67 o 
   6  11   9     1094.95     1029.21     57.54 o 
   7  11   9       24.83       16.98     17.92 o 
   8  11   9       31.76       -2.57     18.36 o 
   9  11   9      191.16      176.16     29.25 o 
  10  11   9      183.15      196.02     22.98 o 
 -11  12   9        0.37        6.43     17.31 o 
 -10  12   9      283.63      328.27     24.69 o 
  -9  12   9      202.85      170.02     20.19 o 
  -8  12   9       29.80       29.69     15.74 o 
  -7  12   9       70.73       54.74     14.78 o 
  -6  12   9        0.14      -16.89     13.20 o 
  -5  12   9       30.98       31.87     13.29 o 
  -4  12   9       37.57        7.43     11.17 o 
  -3  12   9        7.67      -14.97      9.98 o 
  -2  12   9      370.05      396.18     16.59 o 
  -1  12   9      112.38      125.67     14.06 o 
   0  12   9        0.21       -6.17      8.77 o 
   1  12   9      118.10       81.82     12.45 o 
   2  12   9       27.47       12.16     12.71 o 
   3  12   9       30.91        3.20     14.38 o 
   4  12   9      211.60      140.77     16.97 o 
   5  12   9       24.54       19.70     15.10 o 
   6  12   9        2.23      -22.41     14.94 o 
   7  12   9       36.66       14.42     15.98 o 
   8  12   9      401.25      355.79     45.82 o 
   9  12   9        5.99       19.32     18.68 o 
 -10  13   9      214.71      246.16     27.27 o 
  -9  13   9       76.39      120.94     20.43 o 
  -8  13   9       98.82       94.46     17.82 o 
  -7  13   9        4.43       -1.42     15.20 o 
  -6  13   9      198.32      208.70     24.53 o 
  -5  13   9        1.06      -20.07     13.38 o 
  -4  13   9       16.87      -22.46     14.97 o 
  -3  13   9      161.02      156.96     17.01 o 
  -2  13   9      278.52      314.73     16.68 o 
  -1  13   9        0.57       -0.55     10.37 o 
   0  13   9       96.55      109.85     14.36 o 
   1  13   9      266.15      222.42     17.70 o 
   2  13   9       78.03       50.03     14.99 o 
   3  13   9       80.25       86.68     16.77 o 
   4  13   9      332.53      345.56     31.86 o 
   5  13   9      123.98      128.48     18.58 o 
   6  13   9       96.98      106.47     23.14 o 
   7  13   9      121.15      109.50     25.93 o 
   8  13   9      268.30      269.49     30.55 o 
  -9  14   9        2.17      -10.91     16.98 o 
  -8  14   9       17.87      -13.29     16.47 o 
  -7  14   9      290.09      286.38     35.36 o 
  -6  14   9        4.45      -21.37     15.08 o 
  -5  14   9       19.22       -7.10     14.72 o 
  -4  14   9        0.66      -22.77     15.18 o 
  -3  14   9      182.66      197.78     21.31 o 
  -2  14   9       69.29       79.28     14.98 o 
  -1  14   9      569.80      665.70     34.69 o 
   0  14   9       17.41       -2.47     13.77 o 
   1  14   9      210.09      168.61     21.38 o 
   2  14   9        2.04        8.55     18.66 o 
   3  14   9       93.70      100.10     21.33 o 
   4  14   9       10.73       33.15     20.04 o 
   5  14   9      565.23      570.73     44.96 o 
   6  14   9        0.34      -28.79     19.19 o 
   7  14   9       43.04       17.06     20.51 o 
  -7  15   9        2.61       -9.65     22.70 o 
  -6  15   9      158.65      174.69     30.72 o 
  -5  15   9       12.41       -1.65     15.26 o 
  -4  15   9       55.87       70.23     22.81 o 
  -3  15   9      390.27      413.56     24.51 o 
  -2  15   9        4.18       -9.81     20.73 o 
  -1  15   9        0.35       12.21     14.27 o 
   0  15   9        2.22      -27.54     18.36 o 
   1  15   9      155.28      207.15     21.04 o 
   2  15   9        2.97       15.28     19.85 o 
   3  15   9       49.80       51.46     22.82 o 
   4  15   9       13.31      -19.92     23.21 o 
   5  15   9        7.27      -27.03     20.54 o 
   6  15   9       17.84      -37.65     25.10 o 
  -5  16   9      141.90      179.75     20.91 o 
  -4  16   9       39.57       29.05     21.51 o 
  -3  16   9        4.79       -7.31     18.99 o 
  -2  16   9       59.78       54.65     15.88 o 
  -1  16   9      212.61      242.73     20.53 o 
   0  16   9        0.86       -9.09     30.11 o 
   1  16   9       11.20        4.03     16.01 o 
   2  16   9       17.96       34.15     26.06 o 
   3  16   9       30.19       -1.59     28.13 o 
   4  16   9       10.44       31.07     29.20 o 
 -14   0  10      190.63      172.62     27.40 o 
 -12   0  10        0.80      -33.93     22.62 o 
 -10   0  10     2415.01     2551.28     97.88 o 
  -8   0  10     1656.83     1826.07     66.52 o 
  -6   0  10       50.59       40.74     13.42 o 
  -4   0  10     2047.02     1891.43     73.83 o 
  -2   0  10      567.99      495.68     21.90 o 
   0   0  10     1581.94     1680.73     59.07 o 
   2   0  10     9403.15     9588.92    398.43 o 
   4   0  10       39.80       31.50     52.50 o 
   6   0  10      417.09      478.64     69.41 o 
   8   0  10     1664.34     1759.23     77.70 o 
  10   0  10      389.22      384.76     41.17 o 
  12   0  10      873.56      946.55     66.29 o 
 -15   1  10      146.16      181.05     21.18 o 
 -14   1  10        0.32      -14.52     15.51 o 
 -13   1  10       79.03       56.54     16.78 o 
 -12   1  10      661.88      710.21     35.09 o 
 -11   1  10        2.66      -16.28     10.85 o 
 -10   1  10       86.82       51.75     11.86 o 
  -9   1  10       17.41      -10.28      9.37 o 
  -8   1  10     1252.63     1308.16     37.19 o 
  -7   1  10      650.84      746.49     22.91 o 
  -6   1  10      348.78      424.50     16.26 o 
  -5   1  10      423.01      399.74     16.91 o 
  -4   1  10        5.44       13.91      7.57 o 
  -3   1  10     3397.25     3337.49     89.92 o 
  -2   1  10       55.47       42.61      7.10 o 
  -1   1  10      630.31      586.37     18.71 o 
   0   1  10      617.11      484.99     16.67 o 
   1   1  10     4188.62     4416.13    123.12 o 
   2   1  10     1134.13     1188.60     37.65 o 
   3   1  10       19.90       19.57     16.11 o 
   4   1  10     1250.19     1201.00     50.54 o 
   5   1  10      111.34      137.36     19.05 o 
   6   1  10     1567.96     1478.81     81.48 o 
   7   1  10      406.84      465.41     22.93 o 
   8   1  10      151.02      190.09     13.80 o 
   9   1  10      550.15      598.09     25.37 o 
  10   1  10      834.34      827.07     32.18 o 
  11   1  10      205.17      230.25     19.02 o 
  12   1  10        0.55       33.37     17.07 o 
  13   1  10      634.13      646.90     37.27 o 
 -15   2  10       25.18       39.97     17.39 o 
 -14   2  10       62.15       53.34     18.91 o 
 -13   2  10      242.15      266.87     24.63 o 
 -12   2  10       40.23       29.62     15.43 o 
 -11   2  10      212.15      176.92     15.58 o 
 -10   2  10      191.86      170.76     17.25 o 
  -9   2  10        0.30      -14.97      9.98 o 
  -8   2  10        4.52       -0.84      8.46 o 
  -7   2  10     1445.24     1563.77     41.70 o 
  -6   2  10      103.67      135.29     11.64 o 
  -5   2  10     1744.50     1629.64     53.42 o 
  -4   2  10        0.62      -10.87      7.25 o 
  -3   2  10       70.87       93.86     10.74 o 
  -2   2  10       51.70       47.12      8.90 o 
  -1   2  10     3598.19     3277.70     71.66 o 
   0   2  10       17.59       19.99      6.34 o 
   1   2  10       56.19      101.26      8.35 o 
   2   2  10     1254.41     1444.89     55.43 o 
   3   2  10     1815.04     1811.53     62.06 o 
   4   2  10      214.77      297.01     22.07 o 
   5   2  10     2610.12     2494.34     91.96 o 
   6   2  10      531.46      584.84     32.05 o 
   7   2  10       36.01       32.70     12.48 o 
   8   2  10      293.91      342.29     26.25 o 
   9   2  10      214.78      212.34     15.94 o 
  10   2  10       18.07       -5.66     15.83 o 
  11   2  10       49.14       20.25     15.90 o 
  12   2  10        0.50       23.20     16.69 o 
  13   2  10        2.04       33.54     18.86 o 
 -14   3  10       21.15       37.95     16.89 o 
 -13   3  10      180.26      187.61     21.93 o 
 -12   3  10       92.23       74.13     16.28 o 
 -11   3  10      569.92      582.87     26.36 o 
 -10   3  10      241.05      263.22     14.65 o 
  -9   3  10      738.73      779.95     38.64 o 
  -8   3  10       40.34       -6.83     12.27 o 
  -7   3  10        2.43      -12.66      8.44 o 
  -6   3  10       90.43       83.57      7.78 o 
  -5   3  10      204.12      178.75     13.44 o 
  -4   3  10      321.50      264.35     15.93 o 
  -3   3  10      474.90      559.07     18.24 o 
  -2   3  10      219.52      242.70     12.25 o 
  -1   3  10        4.66        8.48      5.52 o 
   0   3  10      610.02      741.32     22.05 o 
   1   3  10      504.87      549.99     20.15 o 
   2   3  10       25.51       14.78     10.68 o 
   3   3  10      599.16      667.20     30.34 o 
   4   3  10      339.68      329.65     20.02 o 
   5   3  10      209.53      244.07     21.76 o 
   6   3  10       39.46       53.17     15.28 o 
   7   3  10     1074.53     1061.39     57.23 o 
   8   3  10       16.90      -13.97     17.36 o 
   9   3  10        1.71      -15.61     18.60 o 
  10   3  10       14.54        1.03     20.34 o 
  11   3  10        5.99      -13.87     15.05 o 
  12   3  10       29.63       63.94     30.87 o 
  13   3  10      507.64      448.31     29.27 o 
 -14   4  10      321.41      336.92     34.70 o 
 -13   4  10       45.23       48.58     16.83 o 
 -12   4  10       33.95       13.18     24.04 o 
 -11   4  10      205.08      216.98     16.87 o 
 -10   4  10     1888.87     2291.26     64.63 o 
  -9   4  10       43.40      -12.75     20.39 o 
  -8   4  10     1208.30     1207.54     33.99 o 
  -7   4  10      235.86      252.39     12.02 o 
  -6   4  10      191.87      179.41     11.05 o 
  -5   4  10      100.40       96.88      7.99 o 
  -4   4  10      633.17      670.08     22.79 o 
  -3   4  10      360.81      377.59     14.49 o 
  -2   4  10      290.83      308.42     16.38 o 
  -1   4  10     1192.17     1240.93     32.09 o 
   0   4  10      100.09      137.09      8.11 o 
   1   4  10      693.71      801.50     24.58 o 
   2   4  10     3593.84     3611.50    104.78 o 
   3   4  10     1143.11     1188.33     41.24 o 
   4   4  10     2205.64     2210.66     67.85 o 
   5   4  10      529.49      468.51     24.66 o 
   6   4  10     2237.93     2390.38     81.37 o 
   7   4  10     1605.24     1529.34     65.77 o 
   8   4  10      107.73      137.11     29.51 o 
   9   4  10      119.62      105.86     29.27 o 
  10   4  10        1.11       -5.81     14.14 o 
  11   4  10        1.01        3.14     17.16 o 
  12   4  10      262.43      250.09     22.61 o 
 -14   5  10        1.60       13.74     16.94 o 
 -13   5  10        4.45       20.20     16.51 o 
 -12   5  10      370.94      459.18     27.76 o 
 -11   5  10       37.66       57.64     13.97 o 
 -10   5  10      109.37       93.63     12.40 o 
  -9   5  10        5.90      -19.99     13.33 o 
  -8   5  10      426.18      381.46     23.77 o 
  -7   5  10      376.72      371.60     14.71 o 
  -6   5  10      633.42      669.13     20.93 o 
  -5   5  10      238.25      165.93      8.98 o 
  -4   5  10     1424.61     1545.30     42.88 o 
  -3   5  10      266.99      249.82     11.54 o 
  -2   5  10     1687.92     1885.88     49.79 o 
  -1   5  10       26.50       28.56      6.56 o 
   0   5  10     3078.43     3206.41     79.12 o 
   1   5  10      364.56      316.03     13.67 o 
   2   5  10      236.94      230.16     11.15 o 
   3   5  10        8.50      -15.16     10.11 o 
   4   5  10     1677.80     1752.76     51.83 o 
   5   5  10       57.94       65.37     17.42 o 
   6   5  10      374.41      456.12     29.37 o 
   7   5  10        0.23      -14.88     19.90 o 
   8   5  10        1.38       -0.92     11.63 o 
   9   5  10        9.96       14.93     30.49 o 
  10   5  10      365.22      376.94     24.09 o 
  11   5  10       77.03       48.57     16.15 o 
  12   5  10       87.84       75.45     24.33 o 
 -14   6  10      229.57      211.24     21.36 o 
 -13   6  10       10.92       -5.27     16.30 o 
 -12   6  10       17.87        8.74     16.46 o 
 -11   6  10      239.11      236.74     17.73 o 
 -10   6  10      638.79      719.35     40.27 o 
  -9   6  10       21.61      -19.27     12.85 o 
  -8   6  10       27.79      -19.83     16.21 o 
  -7   6  10     1258.00     1359.74     43.32 o 
  -6   6  10      293.49      288.04     12.59 o 
  -5   6  10       80.91       59.25      7.72 o 
  -4   6  10      366.57      374.04     18.95 o 
  -3   6  10      156.76      144.72     10.15 o 
  -2   6  10        4.04       -2.46      8.74 o 
  -1   6  10     2236.09     2409.04     61.22 o 
   0   6  10      600.15      584.26     19.85 o 
   1   6  10        2.24       -8.90     10.15 o 
   2   6  10      357.56      361.21     16.59 o 
   3   6  10      283.93      279.47     13.62 o 
   4   6  10        2.54      -14.29      9.53 o 
   5   6  10     1121.42     1086.27     38.75 o 
   6   6  10        3.47       10.50     10.86 o 
   7   6  10        5.06       17.41     13.78 o 
   8   6  10      149.89      132.38     32.66 o 
   9   6  10       83.23       94.82     31.89 o 
  10   6  10       26.96        1.59     16.30 o 
  11   6  10      156.46      146.03     21.80 o 
  12   6  10       70.91      108.26     19.09 o 
 -13   7  10        4.94       -2.95     16.74 o 
 -12   7  10      141.27      141.53     20.44 o 
 -11   7  10      413.47      591.40     31.84 o 
 -10   7  10       25.58       14.77     12.72 o 
  -9   7  10      262.56      234.13     16.93 o 
  -8   7  10       36.50        6.92     10.49 o 
  -7   7  10       87.35      110.13     10.57 o 
  -6   7  10      127.14      117.89     12.43 o 
  -5   7  10      586.83      654.10     20.67 o 
  -4   7  10       77.73       84.94      8.86 o 
  -3   7  10     1124.58     1264.43     36.99 o 
  -2   7  10      540.25      593.84     20.09 o 
  -1   7  10       88.49       76.88      8.47 o 
   0   7  10        0.66      -14.61      9.74 o 
   1   7  10     1387.77     1428.02     54.02 o 
   2   7  10        0.18        2.68      7.30 o 
   3   7  10      791.47      789.00     23.44 o 
   4   7  10       67.27       78.34     12.20 o 
   5   7  10       19.00       23.05     12.14 o 
   6   7  10       11.99       32.48     12.16 o 
   7   7  10     1618.83     1707.06     79.04 o 
   8   7  10       68.51       42.13     46.14 o 
   9   7  10      560.56      503.26     28.13 o 
  10   7  10       38.67       35.15     21.87 o 
  11   7  10      132.85      115.09     18.59 o 
  12   7  10       58.50       49.90     20.33 o 
 -13   8  10      123.53      123.22     23.46 o 
 -12   8  10        3.83        4.38     20.05 o 
 -11   8  10      489.11      480.35     26.23 o 
 -10   8  10       27.38        0.79     13.08 o 
  -9   8  10       54.37       50.26     19.36 o 
  -8   8  10      871.47      988.07     41.11 o 
  -7   8  10     2949.06     3324.76     84.44 o 
  -6   8  10       62.37       72.70      9.68 o 
  -5   8  10      230.91      243.57     11.80 o 
  -4   8  10      180.00      173.26     10.08 o 
  -3   8  10      413.71      458.92     17.21 o 
  -2   8  10      255.93      261.02     13.39 o 
  -1   8  10      357.38      386.99     16.07 o 
   0   8  10       79.97      119.89     10.37 o 
   1   8  10      679.49      784.52     28.46 o 
   2   8  10      138.68      117.73     10.44 o 
   3   8  10     1234.05     1289.61     35.73 o 
   4   8  10      292.56      329.14     14.25 o 
   5   8  10     1513.18     1596.84     44.22 o 
   6   8  10      252.50      214.59     17.02 o 
   7   8  10        8.58       -7.29     12.85 o 
   8   8  10      139.64      116.36     15.26 o 
   9   8  10      521.37      489.29     25.95 o 
  10   8  10        0.12       -1.61     15.58 o 
  11   8  10      100.13       55.88     19.15 o 
 -12   9  10       51.17       26.73     20.84 o 
 -11   9  10       20.16      -10.24     20.16 o 
 -10   9  10        0.70      -20.15     13.44 o 
  -9   9  10       19.99       -2.18     14.42 o 
  -8   9  10        4.46       11.98     13.70 o 
  -7   9  10      249.84      241.52     17.24 o 
  -6   9  10     1196.88     1326.22     40.85 o 
  -5   9  10       11.50       12.39      8.56 o 
  -4   9  10       96.15       61.47      8.76 o 
  -3   9  10       26.86       42.96      9.52 o 
  -2   9  10      639.08      775.72     27.44 o 
  -1   9  10      302.55      388.75     19.37 o 
   0   9  10     1486.48     1579.84     44.91 o 
   1   9  10      389.33      367.48     18.12 o 
   2   9  10      305.05      297.15     17.54 o 
   3   9  10      254.95      238.98     14.59 o 
   4   9  10     1010.50     1038.28     40.58 o 
   5   9  10       12.80        3.83     11.27 o 
   6   9  10       94.74       84.61     14.68 o 
   7   9  10      306.24      336.64     21.07 o 
   8   9  10        1.28       -9.26     13.34 o 
   9   9  10       93.82       62.48     15.76 o 
  10   9  10      229.73      179.73     20.65 o 
  11   9  10        6.64       15.19     18.97 o 
 -12  10  10       11.00      -31.48     20.99 o 
 -11  10  10       31.58       29.02     23.55 o 
 -10  10  10      338.45      340.68     23.04 o 
  -9  10  10       82.73       43.21     15.82 o 
  -8  10  10      273.82      323.91     26.60 o 
  -7  10  10       69.42       67.70     14.58 o 
  -6  10  10        0.05       -6.64     11.18 o 
  -5  10  10       70.49       55.40      9.57 o 
  -4  10  10       56.89       31.91      8.74 o 
  -3  10  10       15.48       -5.27      7.96 o 
  -2  10  10       43.90       63.85      9.50 o 
  -1  10  10        9.74       -2.05      9.43 o 
   0  10  10     1005.98     1145.12     32.80 o 
   1  10  10      131.21      164.58     20.04 o 
   2  10  10      630.22      698.76     25.64 o 
   3  10  10       91.58      112.67     12.67 o 
   4  10  10        8.31       12.07     12.02 o 
   5  10  10        2.35      -17.35     11.57 o 
   6  10  10       98.16       66.53     13.64 o 
   7  10  10       48.73       71.03     18.70 o 
   8  10  10       93.18       80.09     17.02 o 
   9  10  10       42.05       38.96     16.78 o 
  10  10  10        2.46      -14.26     17.00 o 
 -11  11  10       38.37       53.19     18.67 o 
 -10  11  10        9.22       -0.22     20.27 o 
  -9  11  10       50.48       11.53     19.13 o 
  -8  11  10       47.28       27.41     15.77 o 
  -7  11  10      231.36      228.90     22.08 o 
  -6  11  10      463.54      513.28     30.40 o 
  -5  11  10       45.74       37.66     11.63 o 
  -4  11  10      167.14      195.30     16.28 o 
  -3  11  10      384.90      403.88     18.63 o 
  -2  11  10      877.88      975.85     28.53 o 
  -1  11  10       34.96        7.54      9.67 o 
   0  11  10      451.05      504.07     30.94 o 
   1  11  10       24.29       19.41     12.80 o 
   2  11  10      177.57      172.64     15.38 o 
   3  11  10      171.28      180.54     16.34 o 
   4  11  10      249.20      297.49     22.27 o 
   5  11  10      120.22       84.95     15.90 o 
   6  11  10        1.48       -3.00     16.93 o 
   7  11  10      387.79      318.77     24.31 o 
   8  11  10       75.42       87.18     18.59 o 
   9  11  10      341.41      313.23     32.53 o 
 -10  12  10       63.63       37.55     18.24 o 
  -9  12  10       13.50       -4.60     16.73 o 
  -8  12  10       26.51       31.76     15.95 o 
  -7  12  10      908.65     1065.59     40.35 o 
  -6  12  10       92.41       94.56     15.34 o 
  -5  12  10      511.13      597.57     35.98 o 
  -4  12  10      105.17       96.04     12.74 o 
  -3  12  10       50.66       35.72     11.03 o 
  -2  12  10        1.59       -6.50     10.08 o 
  -1  12  10       99.66       78.27     12.27 o 
   0  12  10      173.17      170.85     16.25 o 
   1  12  10      191.55      193.24     19.00 o 
   2  12  10       34.88       24.25     14.24 o 
   3  12  10      207.39      220.88     19.34 o 
   4  12  10       26.54       43.07     15.39 o 
   5  12  10      792.45      650.96     32.73 o 
   6  12  10        0.17      -10.59     17.88 o 
   7  12  10        8.86       13.77     26.02 o 
   8  12  10        5.91      -10.73     23.18 o 
  -9  13  10      202.23      200.56     21.29 o 
  -8  13  10        6.33       -3.06     16.05 o 
  -7  13  10      118.47      144.41     35.85 o 
  -6  13  10      396.10      367.25     23.14 o 
  -5  13  10       43.40       41.22     14.64 o 
  -4  13  10        9.47      -19.24     12.83 o 
  -3  13  10        8.25      -15.77     11.71 o 
  -2  13  10      260.00      252.30     15.79 o 
  -1  13  10       23.94       27.32     14.00 o 
   0  13  10      164.70       90.33     26.18 o 
   1  13  10        5.68      -23.58     15.72 o 
   2  13  10       32.50       28.47     16.26 o 
   3  13  10      800.79      855.65     41.47 o 
   4  13  10      135.56      109.72     22.23 o 
   5  13  10       28.96       36.06     17.39 o 
   6  13  10       86.42       68.80     30.28 o 
   7  13  10       29.89       -7.17     20.98 o 
  -8  14  10      202.02      218.07     25.65 o 
  -7  14  10       16.57      -10.74     15.84 o 
  -6  14  10        1.28        5.19     15.31 o 
  -5  14  10        1.38      -13.86     15.15 o 
  -4  14  10        4.73      -16.79     14.55 o 
  -3  14  10      109.93       82.41     15.83 o 
  -2  14  10      129.63       95.54     18.33 o 
  -1  14  10       71.57       70.08     13.14 o 
   0  14  10       32.98       30.54     21.89 o 
   1  14  10        6.14        2.76     22.02 o 
   2  14  10      415.92      430.13     41.98 o 
   3  14  10        1.43       -2.09     19.51 o 
   4  14  10      293.96      305.29     29.15 o 
   5  14  10       32.25       28.59     20.57 o 
   6  14  10       68.50       37.07     24.03 o 
  -6  15  10      397.40      418.99     37.33 o 
  -5  15  10        9.25       18.97     20.05 o 
  -4  15  10       79.25       83.67     16.95 o 
  -3  15  10        3.80        0.25     20.62 o 
  -2  15  10      516.13      565.11     32.29 o 
  -1  15  10        1.14      -10.44     14.84 o 
   0  15  10      124.79      101.19     18.78 o 
   1  15  10       12.00       -9.87     24.46 o 
   2  15  10       26.00       32.99     24.83 o 
   3  15  10       32.60        9.43     24.69 o 
   4  15  10      254.48      279.70     29.97 o 
  -4  16  10      216.29      227.75     28.51 o 
  -3  16  10       37.63       13.49     19.60 o 
  -2  16  10        2.21       -8.08     17.35 o 
  -1  16  10       77.62       32.28     17.41 o 
   0  16  10       64.96       85.89     28.74 o 
   1  16  10       68.35        2.85     26.10 o 
   2  16  10       94.06       51.15     27.81 o 
 -13   0  11      319.21      396.85     35.93 o 
 -11   0  11      107.36       72.38     18.39 o 
  -9   0  11        3.79      -28.85     19.23 o 
  -7   0  11     1757.63     1837.57     93.77 o 
  -5   0  11      567.70      530.16     29.01 o 
  -3   0  11     1402.39     1455.99     73.79 o 
  -1   0  11     7528.22     8380.88    244.54 o 
   1   0  11        5.71       -2.80     10.14 o 
   3   0  11        6.68       -9.91     12.87 o 
   5   0  11       15.61      -26.86     47.99 o 
   7   0  11      356.88      422.82     46.58 o 
   9   0  11     1523.76     1363.27     63.62 o 
  11   0  11        2.24       17.15     27.29 o 
 -14   1  11        0.70      -23.28     15.52 o 
 -13   1  11        1.43        5.58     18.39 o 
 -12   1  11      218.46      232.96     20.25 o 
 -11   1  11      609.68      673.54     36.70 o 
 -10   1  11       76.18       47.95     11.07 o 
  -9   1  11     2670.42     2887.00     71.50 o 
  -8   1  11       41.45       42.61      9.86 o 
  -7   1  11      628.38      645.69     25.23 o 
  -6   1  11      720.89      736.42     26.55 o 
  -5   1  11      476.94      516.26     20.15 o 
  -4   1  11      208.58      184.48     10.75 o 
  -3   1  11       21.15       27.23      6.79 o 
  -2   1  11      630.87      640.40     19.17 o 
  -1   1  11       33.25       73.30     12.98 o 
   0   1  11      681.94      846.98     25.37 o 
   1   1  11     6246.65     6100.48    147.49 o 
   2   1  11      351.59      313.88     20.17 o 
   3   1  11     1352.38     1415.78     58.77 o 
   4   1  11       10.52       -2.47     11.37 o 
   5   1  11     1596.41     1626.06     66.98 o 
   6   1  11       21.70       24.73     13.18 o 
   7   1  11     1520.81     1576.08     64.94 o 
   8   1  11      252.99      215.89     22.39 o 
   9   1  11       71.18       64.89     20.37 o 
  10   1  11      581.25      585.07     27.81 o 
  11   1  11      532.33      604.94     31.99 o 
  12   1  11        7.40       10.99     17.83 o 
 -14   2  11      122.45      102.78     21.15 o 
 -13   2  11       19.08        9.27     15.85 o 
 -12   2  11       14.74       20.63     16.81 o 
 -11   2  11      274.83      237.07     17.10 o 
 -10   2  11      816.17      988.15     32.56 o 
  -9   2  11        0.06      -15.18     10.12 o 
  -8   2  11     5441.85     6076.59    149.46 o 
  -7   2  11     2118.24     2204.36     55.84 o 
  -6   2  11     1881.98     1842.18     61.74 o 
  -5   2  11      612.14      697.83     25.87 o 
  -4   2  11     2090.05     2119.95     57.64 o 
  -3   2  11       76.40       82.59     11.83 o 
  -2   2  11       24.57       31.13      8.11 o 
  -1   2  11        3.47      -10.05      6.70 o 
   0   2  11      618.86      631.94     20.87 o 
   1   2  11      210.24      207.09     14.60 o 
   2   2  11     4238.95     4405.11    123.08 o 
   3   2  11      921.60      991.57     41.58 o 
   4   2  11      338.90      385.93     21.54 o 
   5   2  11      369.70      433.61     27.84 o 
   6   2  11     1803.73     1878.82     73.29 o 
   7   2  11       97.17      103.21     20.02 o 
   8   2  11      429.67      402.30     28.79 o 
   9   2  11      531.41      526.69     39.67 o 
  10   2  11      114.01      128.67     30.58 o 
  11   2  11        4.29       -3.12     14.97 o 
  12   2  11      696.64      780.10     38.50 o 
 -14   3  11       37.28       55.92     17.84 o 
 -13   3  11        0.10        1.33     16.36 o 
 -12   3  11      428.05      476.18     44.37 o 
 -11   3  11      130.11      142.24     20.53 o 
 -10   3  11       11.57      -16.14     10.76 o 
  -9   3  11      747.52      821.67     28.51 o 
  -8   3  11     3676.62     4128.09    109.30 o 
  -7   3  11      166.94      179.67     10.47 o 
  -6   3  11       33.03        4.88     11.69 o 
  -5   3  11      365.20      393.55     24.77 o 
  -4   3  11        1.13       -7.69      8.52 o 
  -3   3  11      222.08      201.94     10.27 o 
  -2   3  11      900.00      834.80     25.85 o 
  -1   3  11      116.93       89.85      7.27 o 
   0   3  11      843.73      871.22     27.56 o 
   1   3  11      623.06      616.10     22.51 o 
   2   3  11     1171.63     1059.58     35.97 o 
   3   3  11      512.73      553.58     27.84 o 
   4   3  11      717.66      792.34     50.32 o 
   5   3  11     1034.54     1046.03     48.49 o 
   6   3  11        5.63       -4.31     26.02 o 
   7   3  11       17.85        2.05     18.54 o 
   8   3  11       17.48       -8.94     27.02 o 
   9   3  11      272.99      310.57     35.30 o 
  10   3  11       13.46       18.42     32.54 o 
  11   3  11        3.44      -16.01     14.66 o 
  12   3  11       19.48       25.29     17.07 o 
 -14   4  11       28.12       50.68     17.70 o 
 -13   4  11      359.07      378.34     27.94 o 
 -12   4  11       17.60      -11.58     15.69 o 
 -11   4  11      227.96      299.03     18.82 o 
 -10   4  11       89.36       63.01     11.81 o 
  -9   4  11       30.10       16.53     11.72 o 
  -8   4  11       91.50       54.57     16.40 o 
  -7   4  11       37.72       38.60      8.73 o 
  -6   4  11       51.97       25.17      8.50 o 
  -5   4  11        6.10       -8.16      8.65 o 
  -4   4  11        5.47       -9.04      7.90 o 
  -3   4  11      493.67      513.49     20.13 o 
  -2   4  11     1213.31     1197.70     34.31 o 
  -1   4  11      675.60      618.48     22.32 o 
   0   4  11      304.33      320.77     13.09 o 
   1   4  11      821.43      995.87     29.34 o 
   2   4  11     2351.95     2559.59     88.92 o 
   3   4  11      252.10      279.28     21.43 o 
   4   4  11      260.10      320.28     25.41 o 
   5   4  11      927.13     1007.11     50.50 o 
   6   4  11       72.99       69.66     25.07 o 
   7   4  11      107.30      127.74     24.59 o 
   8   4  11        9.15      -29.40     19.60 o 
   9   4  11       92.98      118.02     30.06 o 
  10   4  11      229.94      255.27     34.94 o 
  11   4  11       32.17       34.53     15.56 o 
  12   4  11       26.60       33.44     18.16 o 
 -14   5  11       29.42       61.77     17.89 o 
 -13   5  11      173.69      174.26     32.37 o 
 -12   5  11        8.47       -0.60     16.23 o 
 -11   5  11      465.30      479.16     32.68 o 
 -10   5  11      110.40       98.97     13.60 o 
  -9   5  11     1256.47     1301.12     44.67 o 
  -8   5  11       86.55       47.28     12.10 o 
  -7   5  11      166.21      189.00     14.58 o 
  -6   5  11       29.23        8.92      7.36 o 
  -5   5  11      693.90      663.93     23.98 o 
  -4   5  11       26.24       -2.53      8.36 o 
  -3   5  11     1403.06     1373.50     48.57 o 
  -2   5  11      344.58      327.08     19.12 o 
  -1   5  11       91.50       74.23      7.77 o 
   0   5  11      504.06      498.91     19.44 o 
   1   5  11     2151.83     2228.70     64.16 o 
   2   5  11       54.91       76.60      8.17 o 
   3   5  11     1693.68     1919.67     56.74 o 
   4   5  11     1548.68     1650.97     49.86 o 
   5   5  11     1775.59     1938.57    119.29 o 
   6   5  11     1127.03     1078.31     52.20 o 
   7   5  11      214.33      222.70     46.97 o 
   8   5  11       40.37       21.00     28.32 o 
   9   5  11      287.20      268.34     59.82 o 
  10   5  11       12.84      -16.31     27.12 o 
  11   5  11      214.25      180.15     24.68 o 
  12   5  11       21.50       53.85     16.82 o 
 -13   6  11      118.00      144.03     31.44 o 
 -12   6  11      166.99      202.59     25.25 o 
 -11   6  11      314.70      280.97     31.66 o 
 -10   6  11      290.16      271.96     17.64 o 
  -9   6  11        8.90      -16.83     11.22 o 
  -8   6  11      163.19      170.59     12.50 o 
  -7   6  11     4135.84     4447.51    109.63 o 
  -6   6  11        5.86        8.34      9.41 o 
  -5   6  11        5.25      -13.45      9.44 o 
  -4   6  11      214.36      197.87     12.20 o 
  -3   6  11      601.84      566.42     20.92 o 
  -2   6  11      307.13      307.72     13.26 o 
  -1   6  11      232.90      238.81     12.94 o 
   0   6  11      966.28      973.37     31.62 o 
   1   6  11       65.66       49.26      9.18 o 
   2   6  11      435.00      513.63     20.33 o 
   3   6  11     1240.49     1335.02     49.31 o 
   4   6  11      342.22      419.71     30.05 o 
   5   6  11      176.34      194.30     15.41 o 
   6   6  11     2064.05     2203.84     75.54 o 
   7   6  11      269.52      323.74     22.06 o 
   8   6  11       62.63       85.23     31.74 o 
   9   6  11      445.21      475.71     47.27 o 
  10   6  11       52.17       22.83     19.66 o 
  11   6  11       38.25       62.55     21.59 o 
 -13   7  11        6.26       25.31     22.02 o 
 -12   7  11      328.14      301.38     29.42 o 
 -11   7  11        9.43        6.57     15.38 o 
 -10   7  11        2.52      -15.15     18.78 o 
  -9   7  11       28.28       34.28     14.57 o 
  -8   7  11     1363.82     1483.58     43.96 o 
  -7   7  11      219.88      237.32     17.27 o 
  -6   7  11      777.19      811.20     25.37 o 
  -5   7  11       17.77        8.08      7.51 o 
  -4   7  11      647.65      670.21     25.17 o 
  -3   7  11      136.01      138.06     10.99 o 
  -2   7  11     1094.99     1093.18     32.02 o 
  -1   7  11        3.96      -12.32      8.21 o 
   0   7  11      312.36      288.08     15.53 o 
   1   7  11      159.04      197.11     14.33 o 
   2   7  11     1182.65     1286.70     49.68 o 
   3   7  11      171.40      142.91     11.84 o 
   4   7  11     1805.40     1943.16     69.29 o 
   5   7  11     1490.79     1665.10     54.72 o 
   6   7  11       37.04       27.69     32.17 o 
   7   7  11      417.67      519.26     37.48 o 
   8   7  11       30.41       23.99     23.67 o 
   9   7  11       14.07        1.51     31.33 o 
  10   7  11       71.78       42.19     20.93 o 
  11   7  11      159.93      129.93     24.89 o 
 -12   8  11        1.00      -10.55     25.99 o 
 -11   8  11        1.16      -12.05     20.04 o 
 -10   8  11      297.74      269.90     24.28 o 
  -9   8  11       56.01       25.03     21.59 o 
  -8   8  11       78.62       59.63     13.35 o 
  -7   8  11       27.52       56.44     11.41 o 
  -6   8  11        1.43       13.18      9.71 o 
  -5   8  11       41.28       36.02      8.48 o 
  -4   8  11      208.57      200.75     13.52 o 
  -3   8  11      262.25      294.39     15.46 o 
  -2   8  11       32.18        3.09     11.13 o 
  -1   8  11      156.20      140.20     16.91 o 
   0   8  11      330.96      403.55     19.00 o 
   1   8  11      118.13      104.76     12.23 o 
   2   8  11     1600.43     1736.98     63.96 o 
   3   8  11      387.09      377.85     16.37 o 
   4   8  11      229.73      254.63     19.79 o 
   5   8  11      355.08      331.74     21.16 o 
   6   8  11      127.46      126.88     32.74 o 
   7   8  11       13.04       12.60     23.12 o 
   8   8  11      469.31      527.80     39.84 o 
   9   8  11        4.19        5.04     25.47 o 
  10   8  11      310.56      275.14     25.35 o 
 -12   9  11       44.45       66.11     27.25 o 
 -11   9  11      179.34      144.91     21.05 o 
 -10   9  11      100.52      101.43     17.39 o 
  -9   9  11      201.53      225.58     26.78 o 
  -8   9  11      659.26      673.99     45.95 o 
  -7   9  11      174.92      195.56     29.10 o 
  -6   9  11      608.47      673.58     28.60 o 
  -5   9  11       64.03       78.16     10.52 o 
  -4   9  11        1.87      -11.82      7.88 o 
  -3   9  11      549.94      595.90     23.78 o 
  -2   9  11      223.19      258.37     14.42 o 
  -1   9  11      175.89      181.42     15.89 o 
   0   9  11     1027.32     1130.99     40.97 o 
   1   9  11      941.06      971.19     48.84 o 
   2   9  11      868.24      873.30     37.83 o 
   3   9  11       13.97        8.25     14.46 o 
   4   9  11     1368.52     1470.95     43.67 o 
   5   9  11      331.24      291.99     16.85 o 
   6   9  11       13.07      -17.52     11.68 o 
   7   9  11      590.49      607.25     29.21 o 
   8   9  11      251.00      240.28     18.98 o 
   9   9  11       36.76       48.28     19.56 o 
  10   9  11      172.73      137.62     18.82 o 
 -11  10  11       51.39       58.76     18.35 o 
 -10  10  11       21.35       25.77     17.01 o 
  -9  10  11       14.60      -21.65     15.15 o 
  -8  10  11      148.07      159.70     17.66 o 
  -7  10  11      784.90      859.01     35.20 o 
  -6  10  11      357.14      432.54     23.38 o 
  -5  10  11      561.31      624.57     23.62 o 
  -4  10  11      114.18      122.74     11.03 o 
  -3  10  11      473.72      506.38     21.55 o 
  -2  10  11      105.34       96.23     11.56 o 
  -1  10  11      526.83      559.70     26.17 o 
   0  10  11        8.68       27.49     11.52 o 
   1  10  11      135.50      155.91     18.19 o 
   2  10  11      434.38      513.53     26.02 o 
   3  10  11      142.72      127.36     15.29 o 
   4  10  11      801.94      891.08     32.86 o 
   5  10  11       77.84       69.07     13.05 o 
   6  10  11        2.30       -4.26     13.49 o 
   7  10  11      208.60      195.43     25.59 o 
   8  10  11       18.78       14.36     15.41 o 
   9  10  11      434.22      423.75     32.17 o 
 -10  11  11       35.55       43.37     17.67 o 
  -9  11  11      136.78      139.64     21.58 o 
  -8  11  11        1.24      -22.04     14.69 o 
  -7  11  11       33.41       43.19     16.36 o 
  -6  11  11      741.34      875.93     37.69 o 
  -5  11  11      315.97      329.90     17.38 o 
  -4  11  11       14.01       13.02     11.12 o 
  -3  11  11       26.43       24.44     11.37 o 
  -2  11  11      314.52      344.14     30.01 o 
  -1  11  11       88.71      128.52     17.16 o 
   0  11  11      199.12      198.05     22.47 o 
   1  11  11      945.31     1093.49     42.28 o 
   2  11  11        6.07       -5.04     14.29 o 
   3  11  11        5.32       12.07     14.01 o 
   4  11  11      510.85      514.78     25.67 o 
   5  11  11       40.67       17.24     17.13 o 
   6  11  11        1.77      -16.32     16.99 o 
   7  11  11       19.70        1.15     22.44 o 
   8  11  11        8.30      -18.13     16.17 o 
  -9  12  11        8.89      -25.19     16.79 o 
  -8  12  11        3.04      -14.67     15.38 o 
  -7  12  11        7.02       -4.06     14.44 o 
  -6  12  11       94.62      112.35     16.05 o 
  -5  12  11        0.18        1.14     15.00 o 
  -4  12  11      141.44      122.94     24.59 o 
  -3  12  11       86.02       82.17     11.80 o 
  -2  12  11        4.32      -26.92     22.34 o 
  -1  12  11      104.35      128.89     19.27 o 
   0  12  11       66.72       57.98     17.36 o 
   1  12  11      218.76      209.66     20.18 o 
   2  12  11      202.13      145.60     29.99 o 
   3  12  11      100.40      110.82     17.00 o 
   4  12  11      513.89      451.02     25.21 o 
   5  12  11      219.71      203.48     21.91 o 
   6  12  11      269.86      290.82     40.22 o 
   7  12  11       10.62       -0.81     17.50 o 
   8  12  11        1.32        1.54     22.94 o 
  -8  13  11      373.57      415.29     36.40 o 
  -7  13  11       27.62       -4.45     26.04 o 
  -6  13  11      204.30      166.32     18.44 o 
  -5  13  11       66.15       58.50     15.80 o 
  -4  13  11       21.94        1.24     13.91 o 
  -3  13  11        8.52      -18.31     12.21 o 
  -2  13  11      101.71       78.05     23.90 o 
  -1  13  11      122.01      120.40     25.93 o 
   0  13  11        9.44       -2.94     20.45 o 
   1  13  11       53.52       73.58     22.61 o 
   2  13  11        9.99       -7.98     21.47 o 
   3  13  11      283.17      299.30     26.96 o 
   4  13  11      572.97      537.61     28.99 o 
   5  13  11        0.11      -31.25     20.83 o 
   6  13  11       10.50      -30.35     20.24 o 
  -7  14  11       94.31       64.40     20.16 o 
  -6  14  11        1.38      -23.66     15.78 o 
  -5  14  11      439.32      524.11     28.49 o 
  -4  14  11      271.52      273.55     23.85 o 
  -3  14  11      284.21      245.05     29.93 o 
  -2  14  11       10.83      -24.69     16.46 o 
  -1  14  11      142.29      101.44     29.02 o 
   0  14  11        0.25       21.64     33.35 o 
   1  14  11       12.79       27.57     23.26 o 
   2  14  11      124.51       65.84     25.21 o 
   3  14  11        8.54       -3.42     22.08 o 
   4  14  11       14.65       -0.78     28.56 o 
   5  14  11      326.29      284.04     33.43 o 
  -5  15  11      109.96      137.72     19.47 o 
  -4  15  11       19.77       29.45     18.76 o 
  -3  15  11      315.31      308.64     24.88 o 
  -2  15  11       13.24       47.78     27.05 o 
  -1  15  11      164.63      192.85     33.28 o 
   0  15  11        1.16       23.22     25.15 o 
   1  15  11      292.40      355.14     36.71 o 
   2  15  11       36.09       25.69     24.95 o 
   3  15  11       74.19       17.67     21.35 o 
 -14   0  12       72.41       96.83     26.92 o 
 -12   0  12        7.71       -2.05     22.19 o 
 -10   0  12     1026.42     1068.40     50.92 o 
  -8   0  12     3285.54     3599.39    141.68 o 
  -6   0  12      736.22      728.75     37.70 o 
  -4   0  12      285.02      297.67     34.96 o 
  -2   0  12      443.98      518.34     21.93 o 
   0   0  12     2940.07     3132.31    118.88 o 
   2   0  12     1523.66     1545.14     61.74 o 
   4   0  12       51.74       17.81     25.85 o 
   6   0  12     4644.86     4093.17    345.95 o 
   8   0  12     1028.66     1077.59    137.18 o 
  10   0  12       55.03      114.91     22.96 o 
  12   0  12       84.66       77.93     25.72 o 
 -14   1  12       12.76       21.46     16.96 o 
 -13   1  12        7.82      -11.83     16.08 o 
 -12   1  12      190.09      147.16     18.20 o 
 -11   1  12        0.95      -22.08     14.72 o 
 -10   1  12      148.29      139.45     13.18 o 
  -9   1  12     1028.40     1111.63     35.32 o 
  -8   1  12      384.72      397.94     21.38 o 
  -7   1  12     2172.84     2317.15     66.81 o 
  -6   1  12       62.82       47.80     10.70 o 
  -5   1  12     1553.41     1536.07     43.30 o 
  -4   1  12       42.53       13.86     11.22 o 
  -3   1  12      524.27      516.34     18.22 o 
  -2   1  12      817.57      806.63     23.61 o 
  -1   1  12       63.44       47.45      8.47 o 
   0   1  12     2532.28     2607.42     69.36 o 
   1   1  12     2621.14     2719.72     73.59 o 
   2   1  12      526.02      522.82     21.51 o 
   3   1  12     1787.74     1771.51    101.13 o 
   4   1  12     2836.37     2819.23    136.88 o 
   5   1  12      797.35      638.04     38.09 o 
   6   1  12        8.40       30.63     26.63 o 
   7   1  12      893.13      891.83     62.67 o 
   8   1  12      748.31      819.11     42.13 o 
   9   1  12        1.72       12.37     17.99 o 
  10   1  12      592.84      606.61     44.01 o 
  11   1  12       33.90       11.99     20.54 o 
  12   1  12       14.10       14.39     17.20 o 
 -14   2  12       89.45       99.52     18.45 o 
 -13   2  12      384.76      452.12     26.66 o 
 -12   2  12        0.21      -22.89     15.26 o 
 -11   2  12      157.80      199.38     16.41 o 
 -10   2  12      316.73      338.01     20.35 o 
  -9   2  12       19.77        6.01     11.80 o 
  -8   2  12       17.84       23.20     12.61 o 
  -7   2  12      644.64      767.32     49.89 o 
  -6   2  12      519.66      564.71     22.15 o 
  -5   2  12      101.11       71.21     10.37 o 
  -4   2  12        1.34       -1.18      8.08 o 
  -3   2  12      785.69      779.35     23.66 o 
  -2   2  12       54.83       23.17     12.99 o 
  -1   2  12     3824.25     4123.94    100.56 o 
   0   2  12       56.60       42.60     15.64 o 
   1   2  12      351.48      368.23     16.14 o 
   2   2  12      901.06     1052.66     39.11 o 
   3   2  12       21.72       39.88     11.76 o 
   4   2  12       30.32       50.14     17.83 o 
   5   2  12      201.46      185.60     21.70 o 
   6   2  12      375.66      393.43     35.19 o 
   7   2  12      475.29      505.59     33.06 o 
   8   2  12      295.30      304.49     28.75 o 
   9   2  12     1805.32     1667.10     87.88 o 
  10   2  12      189.40      221.46     54.04 o 
  11   2  12      424.02      395.09     38.12 o 
 -13   3  12       40.37       43.42     21.67 o 
 -12   3  12       49.65       33.78     21.04 o 
 -11   3  12      112.44       94.94     14.64 o 
 -10   3  12        3.36       -4.94     10.98 o 
  -9   3  12     1976.23     2408.71     66.19 o 
  -8   3  12       56.21       87.72     11.83 o 
  -7   3  12     1789.74     2035.13     67.96 o 
  -6   3  12      213.79      204.91     17.24 o 
  -5   3  12     1158.96     1236.12     37.90 o 
  -4   3  12       24.07       11.46      8.60 o 
  -3   3  12      214.75      246.04     11.65 o 
  -2   3  12       91.00       96.52      9.22 o 
  -1   3  12       80.15       46.55     12.50 o 
   0   3  12      211.08      249.36     15.13 o 
   1   3  12     3253.98     3486.95     92.36 o 
   2   3  12      389.30      386.49     23.74 o 
   3   3  12     2872.98     2878.25    101.92 o 
   4   3  12      431.31      463.17     25.06 o 
   5   3  12      688.30      617.40     42.61 o 
   6   3  12        1.51       -0.81     25.20 o 
   7   3  12      224.06      169.59     25.46 o 
   8   3  12        8.28       12.73     25.40 o 
   9   3  12        1.08       -5.73     24.81 o 
  10   3  12      124.32      108.34     28.51 o 
  11   3  12      577.62      659.91     40.07 o 
 -13   4  12        2.07       25.57     21.61 o 
 -12   4  12       25.93       24.10     20.44 o 
 -11   4  12      126.05      104.70     16.48 o 
 -10   4  12      428.73      493.48     27.25 o 
  -9   4  12       18.61       -4.65     10.85 o 
  -8   4  12     1783.94     2110.92     55.78 o 
  -7   4  12      916.51     1015.79     36.92 o 
  -6   4  12       29.48       29.49     12.53 o 
  -5   4  12      183.50      206.78     15.55 o 
  -4   4  12     1541.39     1579.47     45.66 o 
  -3   4  12       43.98       32.90      7.89 o 
  -2   4  12      389.70      429.93     20.61 o 
  -1   4  12      148.16      133.46     11.88 o 
   0   4  12      534.86      481.79     18.94 o 
   1   4  12       59.09       58.98      7.97 o 
   2   4  12     3634.40     3572.81    112.02 o 
   3   4  12      571.00      527.88     35.10 o 
   4   4  12      132.54      137.01     24.18 o 
   5   4  12      242.22      211.35     33.59 o 
   6   4  12     1350.84     1388.25     80.07 o 
   7   4  12      211.78      189.40     27.17 o 
   8   4  12      547.04      606.15     48.69 o 
   9   4  12       79.71       75.56     29.06 o 
  10   4  12       31.18       19.13     27.54 o 
  11   4  12       28.27       32.73     28.53 o 
 -13   5  12        8.07       45.38     21.76 o 
 -12   5  12      514.27      603.93     78.77 o 
 -11   5  12        3.60       17.64     19.69 o 
 -10   5  12      369.79      355.79     25.39 o 
  -9   5  12      269.74      263.82     16.54 o 
  -8   5  12      605.87      643.32     23.18 o 
  -7   5  12       35.09       34.65     10.50 o 
  -6   5  12      652.55      810.44     29.56 o 
  -5   5  12      130.05      116.01     11.41 o 
  -4   5  12       14.16       -9.96     11.14 o 
  -3   5  12       29.30        2.64      8.49 o 
  -2   5  12      676.56      788.34     28.54 o 
  -1   5  12       42.66       44.14     12.84 o 
   0   5  12     3783.82     4013.96    112.61 o 
   1   5  12       55.96       42.19     10.11 o 
   2   5  12     1385.41     1558.47     52.71 o 
   3   5  12       70.76       54.28     11.55 o 
   4   5  12     5245.03     5359.27    169.60 o 
   5   5  12        6.68      -22.09     19.03 o 
   6   5  12       73.35       74.27     19.15 o 
   7   5  12      202.37      172.27     24.65 o 
   8   5  12      121.75      112.46     32.47 o 
   9   5  12       19.03       56.27     29.71 o 
  10   5  12      399.75      455.01     45.21 o 
  11   5  12        0.63       15.89     19.45 o 
 -13   6  12       13.24       17.72     24.95 o 
 -12   6  12        6.97      -22.18     20.53 o 
 -11   6  12        1.22       -7.94     19.49 o 
 -10   6  12      384.60      455.68     35.39 o 
  -9   6  12       95.08      124.83     14.22 o 
  -8   6  12      130.81      145.86     14.08 o 
  -7   6  12      177.28      190.24     11.69 o 
  -6   6  12      215.29      234.36     15.17 o 
  -5   6  12       34.82       33.77     10.50 o 
  -4   6  12      204.65      208.93     13.85 o 
  -3   6  12      100.14      100.34     10.33 o 
  -2   6  12      130.22      151.29     11.70 o 
  -1   6  12     1465.66     1669.70     57.43 o 
   0   6  12      243.85      231.23     14.04 o 
   1   6  12       63.45      104.71     10.65 o 
   2   6  12     1009.55     1017.37     33.60 o 
   3   6  12       48.65       41.47     16.76 o 
   4   6  12        5.24        9.61     11.45 o 
   5   6  12       85.16      104.63     19.31 o 
   6   6  12      195.57      215.07     18.23 o 
   7   6  12       83.86       49.43     22.61 o 
   8   6  12      165.90      188.86     27.08 o 
   9   6  12      340.70      376.50     48.96 o 
  10   6  12      303.97      362.53     43.48 o 
  11   6  12       77.82       52.30     34.39 o 
 -12   7  12       16.57        7.61     20.67 o 
 -11   7  12      345.36      390.28     27.68 o 
 -10   7  12       77.34       57.94     16.81 o 
  -9   7  12     1616.52     2164.48     73.70 o 
  -8   7  12        2.84      -17.18     11.45 o 
  -7   7  12       12.03       22.72     10.60 o 
  -6   7  12     1079.42     1281.44     46.80 o 
  -5   7  12      125.43      111.55     12.56 o 
  -4   7  12      400.52      456.50     24.60 o 
  -3   7  12      519.54      642.87     24.91 o 
  -2   7  12      148.19      171.61     13.11 o 
  -1   7  12      347.32      334.59     18.98 o 
   0   7  12       64.80       63.12     12.48 o 
   1   7  12     3181.51     3446.63    106.31 o 
   2   7  12       26.53       -0.61     16.21 o 
   3   7  12     1339.02     1335.65     50.62 o 
   4   7  12      912.95      929.97     38.84 o 
   5   7  12       20.42       22.89     21.26 o 
   6   7  12      196.53      174.17     26.12 o 
   7   7  12      900.15      864.81     51.43 o 
   8   7  12      130.17      169.76     27.90 o 
   9   7  12        4.93       -5.97     24.34 o 
  10   7  12      114.63      183.02     31.52 o 
 -12   8  12        5.55       -3.40     17.01 o 
 -11   8  12       80.44       57.49     17.50 o 
 -10   8  12      104.05      134.75     18.52 o 
  -9   8  12       90.12       89.21     16.49 o 
  -8   8  12       80.00       89.07     13.37 o 
  -7   8  12     1353.80     1575.49     53.26 o 
  -6   8  12      411.06      492.24     22.15 o 
  -5   8  12      520.88      666.73     40.67 o 
  -4   8  12      272.24      308.98     16.35 o 
  -3   8  12      530.90      612.03     30.12 o 
  -2   8  12      116.50       95.64     10.66 o 
  -1   8  12      620.41      626.79     28.84 o 
   0   8  12     1054.23     1175.56     69.33 o 
   1   8  12       23.24       57.55     12.69 o 
   2   8  12      121.11       86.61     12.72 o 
   3   8  12      652.86      632.49     25.29 o 
   4   8  12        1.28      -11.93     16.12 o 
   5   8  12      682.39      678.73     44.99 o 
   6   8  12      115.30      128.81     25.92 o 
   7   8  12        1.48      -20.02     32.74 o 
   8   8  12      179.21      150.45     35.71 o 
   9   8  12      836.99      826.17     55.38 o 
  10   8  12        7.98       25.17     32.76 o 
 -11   9  12        7.16       30.51     21.88 o 
 -10   9  12      195.90      182.61     20.01 o 
  -9   9  12       37.76       25.13     15.97 o 
  -8   9  12      196.34      213.44     18.41 o 
  -7   9  12       23.73        7.40     11.69 o 
  -6   9  12      124.41      139.93     14.70 o 
  -5   9  12      559.45      660.20     30.27 o 
  -4   9  12       23.39       19.88     16.03 o 
  -3   9  12       95.69      105.48     18.38 o 
  -2   9  12      561.35      659.38     35.85 o 
  -1   9  12        1.05       -7.76     12.22 o 
   0   9  12      642.88      650.04     32.42 o 
   1   9  12      684.08      657.07     31.91 o 
   2   9  12       98.80       87.73     17.00 o 
   3   9  12       51.42       22.64     13.90 o 
   4   9  12       66.55       47.42     13.69 o 
   5   9  12       84.26       87.72     13.89 o 
   6   9  12      459.32      398.11     35.70 o 
   7   9  12      238.06      270.77     32.16 o 
   8   9  12      252.85      189.32     31.64 o 
   9   9  12       86.86       93.85     20.70 o 
 -10  10  12      102.98       85.95     18.55 o 
  -9  10  12       31.83       25.33     17.13 o 
  -8  10  12       95.96      108.90     15.86 o 
  -7  10  12        0.98       -0.50     13.65 o 
  -6  10  12        8.16       -0.61     13.21 o 
  -5  10  12        3.46       10.71     13.33 o 
  -4  10  12      698.49      866.37     49.27 o 
  -3  10  12       57.73       75.12     19.65 o 
  -2  10  12       57.77       76.40     18.86 o 
  -1  10  12        9.48      -13.74     11.87 o 
   0  10  12      929.11      968.45     42.14 o 
   1  10  12       42.03       26.94     17.13 o 
   2  10  12       80.40       72.24     21.05 o 
   3  10  12      579.64      604.33     27.31 o 
   4  10  12        0.48       20.13     15.25 o 
   5  10  12       94.41       87.76     14.90 o 
   6  10  12       23.45       24.44     14.10 o 
   7  10  12      110.13      118.17     21.74 o 
   8  10  12       26.10       22.43     19.60 o 
 -10  11  12      106.50       94.87     22.20 o 
  -9  11  12      258.74      282.70     22.67 o 
  -8  11  12      298.75      264.16     24.01 o 
  -7  11  12       31.48       14.49     14.04 o 
  -6  11  12      319.22      365.44     26.96 o 
  -5  11  12        3.39       -5.65     16.45 o 
  -4  11  12       45.24       31.09     35.71 o 
  -3  11  12      462.12      492.56     32.07 o 
  -2  11  12      223.62      248.43     24.31 o 
  -1  11  12       10.82       32.10     18.39 o 
   0  11  12      377.27      421.56     27.70 o 
   1  11  12      367.17      395.86     24.18 o 
   2  11  12      180.30      187.21     18.44 o 
   3  11  12      298.37      277.90     20.35 o 
   4  11  12      621.09      626.17     32.71 o 
   5  11  12        8.87        0.24     15.69 o 
   6  11  12      157.77      119.16     26.85 o 
   7  11  12       62.78       26.67     16.19 o 
  -9  12  12       42.89       36.37     22.88 o 
  -8  12  12        0.33       -7.13     16.74 o 
  -7  12  12       50.15       -2.58     19.97 o 
  -6  12  12       30.76       22.36     16.90 o 
  -5  12  12      378.72      345.56     22.12 o 
  -4  12  12      187.66      233.96     45.56 o 
  -3  12  12        3.79       -8.68     21.49 o 
  -2  12  12        7.66      -24.18     20.21 o 
  -1  12  12      451.94      397.46     27.56 o 
   0  12  12      247.90      261.63     22.53 o 
   1  12  12       77.49       49.76     17.15 o 
   2  12  12      145.25      147.88     25.53 o 
   3  12  12      364.66      364.94     23.43 o 
   4  12  12       18.29       26.69     18.09 o 
   5  12  12      376.03      342.27     26.31 o 
   6  12  12       75.68       17.65     18.45 o 
  -7  13  12       74.86       75.79     21.57 o 
  -6  13  12       19.94       -2.84     30.70 o 
  -5  13  12       69.12       79.83     17.60 o 
  -4  13  12        0.07      -25.01     25.31 o 
  -3  13  12       54.37       42.90     25.22 o 
  -2  13  12      118.78      106.48     25.61 o 
  -1  13  12        1.07      -14.38     21.25 o 
   0  13  12      216.44      242.60     35.93 o 
   1  13  12      193.49      192.90     27.59 o 
   2  13  12       12.04       10.79     21.99 o 
   3  13  12      218.65      259.17     46.03 o 
   4  13  12       28.00       51.86     22.61 o 
   5  13  12        0.71       -3.93     22.33 o 
  -6  14  12        4.08      -22.49     20.29 o 
  -5  14  12      132.70      151.60     20.58 o 
  -4  14  12      233.55      217.84     33.21 o 
  -3  14  12       48.73       60.92     44.40 o 
  -2  14  12        2.34      -18.77     23.48 o 
  -1  14  12        2.95       13.18     25.82 o 
   0  14  12       85.71       57.29     26.20 o 
   1  14  12        8.20      -11.83     22.95 o 
   2  14  12       49.39       42.36     25.60 o 
   3  14  12      165.02      209.95     48.95 o 
  -2  15  12      303.24      376.15     42.55 o 
  -1  15  12       24.48       45.44     36.17 o 
   0  15  12       87.75      101.00     29.18 o 
 -13   0  13      128.44      112.02     52.19 o 
 -11   0  13       17.18      -14.85     27.68 o 
  -9   0  13     1086.42     1392.28    109.93 o 
  -7   0  13        9.14       26.57     16.05 o 
  -5   0  13      277.33      238.94     19.41 o 
  -3   0  13      780.71      825.30     37.44 o 
  -1   0  13     2844.72     2901.06    107.25 o 
   1   0  13       27.68       -2.06     17.76 o 
   3   0  13      683.71      688.79     40.94 o 
   5   0  13      466.97      541.38     87.77 o 
   7   0  13      611.81      656.01     95.56 o 
   9   0  13     1380.59     1284.75    112.38 o 
  11   0  13        1.03      -20.29     21.61 o 
 -13   1  13       19.82       24.83     28.31 o 
 -12   1  13       42.95       -1.47     25.56 o 
 -11   1  13      144.85      132.91     16.28 o 
 -10   1  13       81.05       63.64     15.31 o 
  -9   1  13      771.19      923.64     59.47 o 
  -8   1  13      268.66      337.45     18.04 o 
  -7   1  13        4.43       14.70     11.19 o 
  -6   1  13       70.22       50.82     10.59 o 
  -5   1  13      213.97      222.26     13.13 o 
  -4   1  13       66.84       37.53     11.71 o 
  -3   1  13      101.84       98.83     10.62 o 
  -2   1  13     1352.63     1352.02     34.44 o 
  -1   1  13      459.30      466.17     21.99 o 
   0   1  13       15.91        1.58      9.46 o 
   1   1  13      461.63      530.86     20.81 o 
   2   1  13       14.06       -2.85     12.14 o 
   3   1  13      563.11      627.01     30.43 o 
   4   1  13       61.12       30.98     14.29 o 
   5   1  13       23.86       60.30     16.47 o 
   6   1  13       14.23       61.60     26.03 o 
   7   1  13     1902.80     1864.41     96.79 o 
   8   1  13     1446.14     1395.73    101.55 o 
   9   1  13       14.13        8.59     21.16 o 
  10   1  13      165.54      184.18     27.62 o 
  11   1  13      322.33      238.21     26.99 o 
 -13   2  13       24.00       61.65     29.41 o 
 -12   2  13        7.56      -37.96     25.31 o 
 -11   2  13       58.95        8.02     18.24 o 
 -10   2  13      978.92     1246.78     49.15 o 
  -9   2  13      216.93      208.21     18.87 o 
  -8   2  13      779.82      963.48     55.73 o 
  -7   2  13      454.41      557.28     23.18 o 
  -6   2  13       11.89       14.81     15.04 o 
  -5   2  13      597.20      583.72     23.27 o 
  -4   2  13     1209.09     1357.08     40.44 o 
  -3   2  13       86.61       90.96     12.92 o 
  -2   2  13       13.82        7.86      8.13 o 
  -1   2  13      449.54      489.95     21.60 o 
   0   2  13     1992.90     2093.46     58.05 o 
   1   2  13        2.14       -2.55     11.58 o 
   2   2  13     1995.79     2109.53     63.44 o 
   3   2  13       51.32       43.29     18.31 o 
   4   2  13      174.29      209.81     21.72 o 
   5   2  13     1284.90     1316.06     69.11 o 
   6   2  13     1590.25     1669.13     92.54 o 
   7   2  13      276.15      279.64     58.71 o 
   8   2  13     1250.14     1359.56     76.47 o 
   9   2  13      460.67      480.33     40.49 o 
  10   2  13       29.53      -18.72     24.01 o 
  11   2  13       14.22       35.47     20.17 o 
 -13   3  13       11.94       27.37     21.22 o 
 -12   3  13      117.25      155.67     24.15 o 
 -11   3  13        0.46        3.93     22.57 o 
 -10   3  13       84.46       61.80     17.30 o 
  -9   3  13      328.18      383.16     23.49 o 
  -8   3  13      146.04      158.21     17.04 o 
  -7   3  13      321.49      341.42     17.86 o 
  -6   3  13      402.85      505.97     21.93 o 
  -5   3  13        0.48       -1.24      9.52 o 
  -4   3  13      311.61      295.22     16.76 o 
  -3   3  13        2.02      -20.58     13.72 o 
  -2   3  13     1787.35     1808.35     50.47 o 
  -1   3  13       16.38       11.09      9.09 o 
   0   3  13      125.42      141.87      9.68 o 
   1   3  13       59.83       37.33      8.07 o 
   2   3  13     1010.71     1054.88     50.88 o 
   3   3  13      979.66     1097.77     61.17 o 
   4   3  13        4.25        4.58     36.57 o 
   5   3  13        0.56       13.47     17.88 o 
   6   3  13       54.22       68.28     19.82 o 
   7   3  13       33.25      -31.29     20.86 o 
   8   3  13      735.12      783.04     54.44 o 
   9   3  13       38.91       56.75     27.18 o 
  10   3  13     1059.92     1053.51     68.31 o 
  11   3  13       79.29       77.12     28.17 o 
 -13   4  13      215.45      260.69     64.62 o 
 -12   4  13        0.96       46.25     20.96 o 
 -11   4  13       51.50       34.63     16.00 o 
 -10   4  13      365.01      374.66     20.26 o 
  -9   4  13      237.99      252.75     19.05 o 
  -8   4  13       85.52      121.93     16.56 o 
  -7   4  13       27.97       11.66     14.63 o 
  -6   4  13        0.58      -15.73     10.49 o 
  -5   4  13        4.17       10.17     12.74 o 
  -4   4  13        1.99       -0.94     10.47 o 
  -3   4  13      892.18      983.34     31.30 o 
  -2   4  13        8.83        3.91      8.62 o 
  -1   4  13     2035.40     2022.64     63.50 o 
   0   4  13      221.19      202.88     12.39 o 
   1   4  13      128.42      118.87     12.95 o 
   2   4  13      188.37      186.92     13.98 o 
   3   4  13      414.17      379.50     42.27 o 
   4   4  13        8.39       11.39     18.47 o 
   5   4  13        2.52      -16.19     18.28 o 
   6   4  13       39.33       38.49     20.13 o 
   7   4  13      248.66      257.26     29.21 o 
   8   4  13       13.51        4.15     26.88 o 
   9   4  13      707.06      737.66     54.95 o 
  10   4  13      110.72      141.58     32.27 o 
 -12   5  13        7.41      -12.46     20.73 o 
 -11   5  13      469.73      457.34     43.93 o 
 -10   5  13      365.70      393.93     23.94 o 
  -9   5  13      709.48      886.75     45.12 o 
  -8   5  13        0.19       -0.92     14.59 o 
  -7   5  13       18.76        6.20     13.59 o 
  -6   5  13      156.82      122.15     13.01 o 
  -5   5  13      210.62      275.80     15.34 o 
  -4   5  13       56.63       39.73     12.26 o 
  -3   5  13      337.21      353.76     23.80 o 
  -2   5  13       64.87       34.67     10.27 o 
  -1   5  13       46.66       13.41     13.49 o 
   0   5  13      146.47      180.34     12.76 o 
   1   5  13      915.77      899.31     29.42 o 
   2   5  13        4.77        7.90     12.48 o 
   3   5  13       93.61      100.31     18.31 o 
   4   5  13      261.98      238.01     33.39 o 
   5   5  13      486.22      555.13     45.32 o 
   6   5  13      450.74      521.82     41.37 o 
   7   5  13      613.87      601.34     58.34 o 
   8   5  13        6.61       -2.02     21.56 o 
   9   5  13       41.34       66.18     31.29 o 
  10   5  13        7.26       20.03     29.71 o 
 -12   6  13       26.95       24.80     17.26 o 
 -11   6  13      135.03      153.11     30.55 o 
 -10   6  13      455.69      592.90     51.63 o 
  -9   6  13        2.53       30.06     12.08 o 
  -8   6  13      261.40      251.36     26.30 o 
  -7   6  13      188.29      149.13     17.46 o 
  -6   6  13      127.67      148.93     22.52 o 
  -5   6  13      432.79      403.90     19.52 o 
  -4   6  13        7.39       -7.64      9.51 o 
  -3   6  13       66.99       43.79     12.47 o 
  -2   6  13       60.38       47.35     12.97 o 
  -1   6  13      718.72      779.37     31.76 o 
   0   6  13      786.75      743.46     30.32 o 
   1   6  13      388.27      447.81     21.74 o 
   2   6  13     3433.53     3671.76    122.33 o 
   3   6  13      841.52      861.50     41.65 o 
   4   6  13     1474.04     1681.20     90.15 o 
   5   6  13     1034.57     1081.20     89.81 o 
   6   6  13      108.97      120.54     23.93 o 
   7   6  13       11.88        6.52     21.62 o 
   8   6  13       51.13       11.62     24.77 o 
   9   6  13      816.04      827.20     49.81 o 
  10   6  13        9.97       13.66     35.09 o 
 -12   7  13       72.31       23.91     18.85 o 
 -11   7  13        0.52       -7.27     29.12 o 
 -10   7  13       34.59       31.30     15.82 o 
  -9   7  13      177.53      211.07     17.60 o 
  -8   7  13       20.89      -16.22     10.81 o 
  -7   7  13        0.55       -5.86     14.33 o 
  -6   7  13       43.84       50.54     14.56 o 
  -5   7  13      325.36      375.81     20.93 o 
  -4   7  13       59.97       57.92     11.20 o 
  -3   7  13       21.95        9.11     10.73 o 
  -2   7  13     1462.00     1591.90     52.66 o 
  -1   7  13      101.11      118.57     16.04 o 
   0   7  13      289.99      282.43     17.66 o 
   1   7  13       85.85       61.28     12.25 o 
   2   7  13      818.88      783.32     31.93 o 
   3   7  13      126.99       90.09     17.95 o 
   4   7  13      826.72      768.56     47.75 o 
   5   7  13      627.88      541.05     50.67 o 
   6   7  13       89.34       76.77     24.09 o 
   7   7  13      268.22      252.66     37.50 o 
   8   7  13     1767.15     1806.68     85.49 o 
   9   7  13        1.05       10.56     25.38 o 
 -11   8  13        8.89       -8.57     16.98 o 
 -10   8  13      312.80      279.29     47.63 o 
  -9   8  13       21.70        6.10     19.35 o 
  -8   8  13        3.85      -11.12     13.83 o 
  -7   8  13       76.84       67.44     16.18 o 
  -6   8  13      519.33      573.15     65.10 o 
  -5   8  13       11.68       28.20     16.43 o 
  -4   8  13      243.69      259.15     23.84 o 
  -3   8  13      534.68      593.61     32.86 o 
  -2   8  13       59.48       58.10     12.83 o 
  -1   8  13      412.33      402.98     25.80 o 
   0   8  13     1090.30     1200.22     52.59 o 
   1   8  13      176.54      205.52     18.46 o 
   2   8  13       32.95       -5.70     13.18 o 
   3   8  13       33.27        3.33     28.34 o 
   4   8  13      147.59      149.69     39.63 o 
   5   8  13       79.07       69.39     29.90 o 
   6   8  13      596.61      565.28     40.69 o 
   7   8  13      116.45      101.25     26.50 o 
   8   8  13      100.86       94.85     28.28 o 
   9   8  13       77.73       16.59     29.39 o 
 -10   9  13       59.72       35.69     20.08 o 
  -9   9  13      174.93      192.11     34.35 o 
  -8   9  13      115.97       98.11     21.50 o 
  -7   9  13        3.31       -6.09     15.95 o 
  -6   9  13       10.46       30.09     21.60 o 
  -5   9  13      252.96      269.16     25.88 o 
  -4   9  13       61.04       25.24     19.06 o 
  -3   9  13       64.63       66.28     18.95 o 
  -2   9  13      168.05      144.88     19.95 o 
  -1   9  13      495.68      484.48     29.37 o 
   0   9  13      319.68      373.59     25.34 o 
   1   9  13        9.85      -21.99     14.66 o 
   2   9  13      223.98      238.13     19.00 o 
   3   9  13       25.49       14.34     16.46 o 
   4   9  13     1076.08     1088.93     42.70 o 
   5   9  13       51.79        6.30     25.06 o 
   6   9  13      105.09       72.83     25.89 o 
   7   9  13       79.35       30.97     26.81 o 
   8   9  13      211.61      226.53     65.52 o 
 -10  10  13       94.83       84.30     28.56 o 
  -9  10  13       41.76       31.96     19.21 o 
  -8  10  13       34.33       43.79     17.26 o 
  -7  10  13      544.79      613.24     47.72 o 
  -6  10  13       24.13       18.21     26.50 o 
  -5  10  13       47.83       24.47     25.71 o 
  -4  10  13       26.39       19.67     21.94 o 
  -3  10  13       22.94       11.61     18.61 o 
  -2  10  13       76.34       86.52     22.07 o 
  -1  10  13      565.06      556.75     39.43 o 
   0  10  13      125.09      123.72     19.45 o 
   1  10  13        1.76       -1.93     15.17 o 
   2  10  13       63.21       49.84     16.20 o 
   3  10  13     1113.68     1136.10     51.64 o 
   4  10  13      173.54      203.73     19.01 o 
   5  10  13      159.26      152.47     17.39 o 
   6  10  13       73.80       74.68     18.75 o 
   7  10  13        2.80       20.50     26.92 o 
  -9  11  13       20.71       19.97     21.96 o 
  -8  11  13       19.20      -17.23     18.65 o 
  -7  11  13        4.05       22.79     16.92 o 
  -6  11  13       95.95       75.19     18.55 o 
  -5  11  13      109.08      161.60     44.37 o 
  -4  11  13       40.49       29.07     28.71 o 
  -3  11  13      144.47      173.79     28.62 o 
  -2  11  13      339.95      398.39     29.40 o 
  -1  11  13        1.04        8.72     18.51 o 
   0  11  13      664.21      697.75     49.92 o 
   1  11  13        4.63       11.36     16.80 o 
   2  11  13       25.78       17.17     16.82 o 
   3  11  13      139.71      157.98     23.89 o 
   4  11  13      247.80      230.73     21.55 o 
   5  11  13       32.95       33.29     16.11 o 
   6  11  13        0.26      -22.25     22.47 o 
  -7  12  13       16.68       -1.13     22.14 o 
  -6  12  13      162.86      197.99     52.71 o 
  -5  12  13       38.65       63.31     28.30 o 
  -4  12  13       57.38       46.47     24.87 o 
  -3  12  13        0.31       -4.25     22.80 o 
  -2  12  13       29.38       34.06     22.90 o 
  -1  12  13        0.04      -40.34     27.40 o 
   0  12  13       17.91       10.60     17.49 o 
   1  12  13       19.36       15.48     18.95 o 
   2  12  13      580.01      610.46     39.06 o 
   3  12  13       31.57       29.84     21.44 o 
   4  12  13       98.84      123.92     20.33 o 
   5  12  13      160.44      158.41     20.52 o 
  -6  13  13       22.52       24.29     27.14 o 
  -5  13  13      109.13       89.61     28.51 o 
  -4  13  13        0.11      -19.35     44.71 o 
  -3  13  13        3.88      -18.46     23.38 o 
  -2  13  13        2.21       13.50     23.32 o 
  -1  13  13      228.39      193.34     46.38 o 
   0  13  13      149.66      128.51     27.46 o 
   1  13  13        1.32       10.67     22.50 o 
   2  13  13       40.63       61.96     30.47 o 
   3  13  13        9.70       77.04     29.66 o 
   4  13  13      415.77      441.99     40.94 o 
  -3  14  13       89.57       23.46     49.06 o 
  -2  14  13       32.39       -5.59     27.23 o 
  -1  14  13      243.10      233.66     33.41 o 
   0  14  13        2.71       20.21     24.24 o 
   1  14  13       19.04        1.30     24.10 o 
 -12   0  14       27.97      -28.42     20.10 o 
 -10   0  14      137.77      170.69     45.06 o 
  -8   0  14      110.22       77.44     27.69 o 
  -6   0  14       62.02       83.89     16.93 o 
  -4   0  14        6.61      -18.01     12.01 o 
  -2   0  14       52.35       36.90     10.97 o 
   0   0  14      387.46      328.36     28.22 o 
   2   0  14      749.82      674.61     41.74 o 
   4   0  14      580.40      649.66     97.61 o 
   6   0  14      976.70      878.31    113.61 o 
  10   0  14      192.53      227.83     47.58 o 
 -12   1  14       22.15       11.28     25.84 o 
 -11   1  14        5.47        6.15     25.45 o 
 -10   1  14        3.96      -23.71     23.14 o 
  -9   1  14      338.74      389.00     26.40 o 
  -8   1  14      542.00      571.19     40.99 o 
  -7   1  14        0.62      -12.55     14.92 o 
  -6   1  14      251.71      238.13     16.46 o 
  -5   1  14      150.74      118.36     11.41 o 
  -4   1  14        5.25       -3.84      8.87 o 
  -3   1  14      152.13      127.26     10.52 o 
  -2   1  14      387.38      367.83     16.35 o 
  -1   1  14      814.11      696.48     27.87 o 
   0   1  14       20.04        3.92     12.65 o 
   1   1  14       10.00       -6.10     14.04 o 
   2   1  14      109.17      113.55     12.86 o 
   3   1  14       49.65       39.12     22.66 o 
   4   1  14       70.04       53.20     17.13 o 
   5   1  14       35.17       41.00     29.09 o 
   6   1  14        0.00      -17.99     35.07 o 
   7   1  14      690.06      517.18     83.87 o 
   8   1  14      415.65      399.26     36.90 o 
   9   1  14        8.34       12.92     38.14 o 
  10   1  14      150.57      155.27     28.91 o 
 -12   2  14        1.32       -5.12     21.06 o 
 -11   2  14      246.16      288.25     34.51 o 
 -10   2  14       56.89       29.13     24.43 o 
  -9   2  14      154.74      183.58     22.12 o 
  -8   2  14       90.77       86.36     24.42 o 
  -7   2  14      334.53      412.15     26.09 o 
  -6   2  14        4.16        2.39     14.64 o 
  -5   2  14      157.94      117.80     11.67 o 
  -4   2  14       66.33       65.49     13.52 o 
  -3   2  14     1192.45     1157.67     35.37 o 
  -2   2  14       37.57       34.10     12.81 o 
  -1   2  14      290.89      330.51     23.26 o 
   0   2  14       89.24       48.09     17.56 o 
   1   2  14      779.35      810.58     35.72 o 
   2   2  14       61.04       65.97     15.78 o 
   3   2  14      125.29      122.05     20.08 o 
   4   2  14       10.23      -28.01     18.67 o 
   5   2  14       14.16        8.20     17.81 o 
   6   2  14      141.36      156.17     43.76 o 
   7   2  14        1.02      -26.04     33.43 o 
   8   2  14       12.20       53.15     24.78 o 
   9   2  14      838.08      861.52     57.30 o 
  10   2  14       11.11       52.30     25.14 o 
 -12   3  14       35.67       60.46     19.13 o 
 -11   3  14       94.11       85.20     19.95 o 
 -10   3  14        8.37       15.33     25.78 o 
  -9   3  14      320.70      409.56     32.98 o 
  -8   3  14       19.02       41.97     18.45 o 
  -7   3  14      227.57      255.38     33.78 o 
  -6   3  14       33.06       16.13     15.24 o 
  -5   3  14        3.71      -14.78      9.85 o 
  -4   3  14       48.36       39.69      9.98 o 
  -3   3  14        9.05      -10.42      8.66 o 
  -2   3  14       24.84       28.43     11.04 o 
  -1   3  14        1.70      -14.30      9.54 o 
   0   3  14      177.23      203.09     12.94 o 
   1   3  14      217.06      193.47     23.47 o 
   2   3  14        2.04       47.86     19.13 o 
   3   3  14      393.47      411.82     32.52 o 
   4   3  14      221.96      237.60     25.71 o 
   5   3  14      248.78      255.53     26.18 o 
   6   3  14       95.44       76.20     20.51 o 
   7   3  14      437.45      421.57     41.31 o 
   8   3  14        6.51      -11.59     24.85 o 
   9   3  14      379.40      374.38     38.91 o 
  10   3  14       47.58        1.11     25.18 o 
 -12   4  14       53.06       92.58     20.79 o 
 -11   4  14       64.25      107.28     30.85 o 
 -10   4  14      346.17      458.12     67.09 o 
  -9   4  14        1.81       17.60     28.79 o 
  -8   4  14        4.35        2.71     20.24 o 
  -7   4  14       17.71       -2.23     16.69 o 
  -6   4  14       31.70       25.62     15.75 o 
  -5   4  14       47.80       55.40     15.12 o 
  -4   4  14       36.14       34.47     13.97 o 
  -3   4  14       24.98        4.51      8.94 o 
  -2   4  14      145.49      172.70     16.45 o 
  -1   4  14      124.43       88.49     12.24 o 
   0   4  14      202.60      156.23     12.89 o 
   1   4  14       13.82      -13.32     10.61 o 
   2   4  14     1512.61     1520.24    103.02 o 
   3   4  14      136.83      153.70     24.02 o 
   4   4  14       41.91       31.32     22.20 o 
   5   4  14       37.69       10.36     19.45 o 
   6   4  14      107.29      101.28     24.09 o 
   7   4  14       11.70        3.94     23.09 o 
   8   4  14      248.66      269.32     27.72 o 
   9   4  14       44.13       20.17     29.89 o 
 -12   5  14      148.53      175.14     23.31 o 
 -11   5  14        0.90        6.06     17.60 o 
 -10   5  14        0.05      -25.58     17.44 o 
  -9   5  14       30.64       38.01     22.50 o 
  -8   5  14      140.98      204.21     26.44 o 
  -7   5  14      264.31      320.81     24.57 o 
  -6   5  14       50.44       69.77     22.13 o 
  -5   5  14        2.27       -5.37     14.22 o 
  -4   5  14       87.94       40.69     15.05 o 
  -3   5  14       30.70       20.46     11.68 o 
  -2   5  14     1223.88     1282.11     48.64 o 
  -1   5  14       44.71       30.71     14.18 o 
   0   5  14       29.76        2.30     10.84 o 
   1   5  14       72.11       58.93     16.47 o 
   2   5  14      144.96      174.54     23.65 o 
   3   5  14       76.58       63.65     24.33 o 
   4   5  14       13.40       15.23     22.51 o 
   5   5  14       55.38       47.28     23.42 o 
   6   5  14        6.08       -7.15     22.74 o 
   7   5  14        6.61      -15.12     20.56 o 
   8   5  14      246.20      289.43     32.06 o 
   9   5  14        0.05       18.89     22.63 o 
 -11   6  14       13.13       11.48     18.36 o 
 -10   6  14       86.29       97.24     30.42 o 
  -9   6  14       64.84      112.17     26.11 o 
  -8   6  14       41.88       17.59     24.34 o 
  -7   6  14        9.14       15.76     17.76 o 
  -6   6  14      491.27      540.90     36.45 o 
  -5   6  14        3.29       -6.98     14.80 o 
  -4   6  14        1.54      -32.43     21.62 o 
  -3   6  14      395.31      399.21     27.99 o 
  -2   6  14       20.17       -5.87     15.31 o 
  -1   6  14        1.03       -8.59     13.77 o 
   0   6  14        6.37      -16.95     12.95 o 
   1   6  14      755.61      780.33     37.44 o 
   2   6  14       14.92       17.29     16.49 o 
   3   6  14      194.09      154.47     26.45 o 
   4   6  14      243.94      208.58     30.61 o 
   5   6  14       40.97       47.50     26.41 o 
   6   6  14       50.58       55.14     22.88 o 
   7   6  14      285.85      304.76     33.11 o 
   8   6  14      249.79      254.95     29.54 o 
   9   6  14      120.82       96.42     36.36 o 
 -11   7  14       68.54       66.96     20.52 o 
 -10   7  14       96.80      102.78     19.68 o 
  -9   7  14       45.12       22.53     22.23 o 
  -8   7  14      219.46      221.55     32.00 o 
  -7   7  14        1.53      -11.37     20.32 o 
  -6   7  14       68.16       66.26     21.37 o 
  -5   7  14      131.14      124.97     21.30 o 
  -4   7  14        8.48        4.05     17.50 o 
  -3   7  14       48.55       58.26     18.07 o 
  -2   7  14        2.06      -17.63     19.07 o 
  -1   7  14       26.70        2.48     14.97 o 
   0   7  14        5.53       -1.98     14.08 o 
   1   7  14      163.40      129.93     20.95 o 
   2   7  14      118.19      143.24     17.62 o 
   3   7  14        2.03      -20.13     21.95 o 
   4   7  14       24.41       -3.10     25.01 o 
   5   7  14      304.77      295.48     35.37 o 
   6   7  14      550.90      522.03     38.99 o 
   7   7  14      331.07      330.28     66.57 o 
   8   7  14        4.37        4.79     24.80 o 
 -10   8  14       51.06       52.63     18.56 o 
  -9   8  14      169.04      220.54     33.78 o 
  -8   8  14        9.39       16.97     27.90 o 
  -7   8  14       63.82       82.27     27.89 o 
  -6   8  14        4.25        1.49     23.96 o 
  -5   8  14       82.80       73.68     21.46 o 
  -4   8  14       97.80       84.72     26.70 o 
  -3   8  14      147.68      148.89     21.43 o 
  -2   8  14       37.95        8.90     17.27 o 
  -1   8  14      404.84      447.16     27.55 o 
   0   8  14        5.60      -15.77     14.76 o 
   1   8  14       14.40       -5.67     19.25 o 
   2   8  14      482.25      491.10     28.45 o 
   3   8  14        6.09       -5.70     14.87 o 
   4   8  14        5.53       -9.89     26.27 o 
   5   8  14      205.55      146.97     27.18 o 
   6   8  14       72.44       45.77     24.74 o 
   7   8  14      130.59      180.14     30.20 o 
   8   8  14       33.72       17.64     25.79 o 
  -9   9  14        3.51        9.63     33.23 o 
  -8   9  14        1.72      -15.18     27.21 o 
  -7   9  14       73.61       23.12     27.34 o 
  -6   9  14      157.82      144.96     30.87 o 
  -5   9  14       59.22       92.65     26.51 o 
  -4   9  14      155.20      134.04     23.80 o 
  -3   9  14       81.14       84.03     21.08 o 
  -2   9  14      538.58      533.46     32.27 o 
  -1   9  14      105.38      126.26     19.61 o 
   0   9  14        1.45       -8.10     15.81 o 
   1   9  14        3.26       -1.19     18.08 o 
   2   9  14       15.29        0.35     16.92 o 
   3   9  14      190.04      145.66     26.59 o 
   4   9  14        3.18      -28.85     27.45 o 
   5   9  14       93.75      153.37     40.93 o 
   6   9  14        0.34      -37.11     24.74 o 
   7   9  14       98.80      127.51     34.06 o 
  -9  10  14        0.00      -46.79     31.19 o 
  -8  10  14       37.49       15.66     32.93 o 
  -7  10  14        0.67      -20.30     27.67 o 
  -6  10  14      168.10      196.49     33.16 o 
  -5  10  14        8.60       10.53     27.76 o 
  -4  10  14       69.53      101.19     27.31 o 
  -3  10  14       23.40       13.67     20.05 o 
  -2  10  14       71.03       69.94     20.20 o 
  -1  10  14        2.16      -26.15     17.43 o 
   0  10  14       25.70       16.35     22.36 o 
   1  10  14      142.54      103.96     36.20 o 
   2  10  14        8.10        6.74     18.20 o 
   3  10  14       26.13       27.85     19.95 o 
   4  10  14      170.86      171.75     24.18 o 
   5  10  14        0.09        7.35     18.69 o 
   6  10  14       56.10       27.07     20.43 o 
  -7  11  14       25.51       33.28     29.88 o 
  -6  11  14      126.86      185.07     41.32 o 
  -5  11  14       85.43       97.72     29.35 o 
  -4  11  14       45.98       41.09     27.18 o 
  -3  11  14       85.27      129.46     28.40 o 
  -2  11  14      112.88      122.24     21.97 o 
  -1  11  14        1.93       15.36     19.10 o 
   0  11  14        6.69       15.80     18.47 o 
   1  11  14       85.50       54.41     22.11 o 
   2  11  14        9.78      -19.95     23.83 o 
   3  11  14       51.50       26.00     19.78 o 
   4  11  14      185.46      219.08     24.79 o 
   5  11  14      313.66      280.12     22.86 o 
  -6  12  14        4.30      -22.51     25.46 o 
  -5  12  14        5.74      -37.23     24.98 o 
  -4  12  14        0.08      -10.95     23.83 o 
  -3  12  14       25.42       -5.62     24.54 o 
  -2  12  14       31.93       22.73     23.38 o 
  -1  12  14      355.09      305.93     29.76 o 
   0  12  14       11.66       -5.76     28.86 o 
   1  12  14      210.71      208.61     39.80 o 
   2  12  14       93.00       60.99     22.97 o 
   3  12  14      268.83      241.55     27.08 o 
  -4  13  14       30.15        5.06     25.25 o 
  -3  13  14        3.04      -43.98     29.32 o 
  -2  13  14      104.52       46.75     27.30 o 
  -1  13  14       23.91       23.22     25.52 o 
   0  13  14       43.39       12.92     36.49 o 
   1  13  14       27.31       82.03     34.61 o 
 -11   0  15       30.68       66.97     41.49 o 
  -9   0  15      110.79      154.58     31.89 o 
  -7   0  15      682.91     1002.95     62.26 o 
  -5   0  15        4.46       -5.91     18.71 o 
  -3   0  15     3204.53     3369.96    237.25 o 
  -1   0  15       19.56       -7.09     22.56 o 
   1   0  15      144.35      145.15     22.50 o 
   3   0  15       15.91       13.02     20.81 o 
 -12   1  15        8.00       14.98     26.64 o 
 -11   1  15       90.35      102.56     29.02 o 
 -10   1  15       90.20       49.56     32.09 o 
  -9   1  15        0.83       -5.66     19.37 o 
  -8   1  15      500.52      544.24     46.37 o 
  -7   1  15       95.70       82.12     18.38 o 
  -6   1  15      142.25      201.98     19.74 o 
  -5   1  15      212.25      211.61     19.24 o 
  -4   1  15      521.24      506.35     28.17 o 
  -3   1  15       66.53       91.70     20.90 o 
  -2   1  15      318.38      335.23     19.02 o 
  -1   1  15      453.34      427.38     26.51 o 
   0   1  15       39.78       14.30     14.07 o 
   1   1  15     1092.59     1115.17     48.41 o 
   2   1  15       52.94       54.11     12.76 o 
   3   1  15       70.58       49.10     18.16 o 
   4   1  15      252.64      274.18     27.08 o 
   5   1  15      672.10      568.08     42.10 o 
   6   1  15       12.98       12.97     18.27 o 
   7   1  15        9.06       53.11     26.66 o 
   8   1  15      586.46      525.59     64.19 o 
   9   1  15       45.10       47.37     38.14 o 
 -11   2  15        0.65        9.81     27.30 o 
 -10   2  15      713.55      801.08     95.90 o 
  -9   2  15      108.59      173.58     25.58 o 
  -8   2  15       14.29       -1.88     18.23 o 
  -7   2  15        0.18      -22.12     16.36 o 
  -6   2  15     1255.77     1465.14     58.33 o 
  -5   2  15       58.42       63.51     15.60 o 
  -4   2  15      708.17      832.06     39.85 o 
  -3   2  15      134.87      119.19     11.54 o 
  -2   2  15      245.79      214.79     16.86 o 
  -1   2  15        5.36        1.95     11.48 o 
   0   2  15      389.42      334.71     21.17 o 
   1   2  15       34.87       38.06     16.43 o 
   2   2  15       64.60       63.73     12.61 o 
   3   2  15      236.59      244.85     25.05 o 
   4   2  15       96.23       62.20     19.14 o 
   5   2  15      219.39      215.29     24.01 o 
   6   2  15      591.43      563.39     38.86 o 
   7   2  15       68.10       45.85     41.22 o 
   8   2  15      397.79      402.44     30.70 o 
   9   2  15       32.16       44.69     24.83 o 
 -11   3  15       11.08       25.83     28.65 o 
 -10   3  15      112.70      129.76     30.67 o 
  -9   3  15       11.49       15.14     21.61 o 
  -8   3  15      202.76      284.76     24.56 o 
  -7   3  15       49.22       50.52     18.39 o 
  -6   3  15      112.37      180.01     20.32 o 
  -5   3  15        0.76      -23.56     16.72 o 
  -4   3  15      595.08      542.21     33.65 o 
  -3   3  15      163.99      215.88     17.48 o 
  -2   3  15      204.51      232.00     20.81 o 
  -1   3  15       26.11        5.88     12.28 o 
   0   3  15        8.76      -15.28     11.20 o 
   1   3  15      388.86      358.18     20.43 o 
   2   3  15      229.60      173.48     19.84 o 
   3   3  15      115.14      101.27     21.36 o 
   4   3  15       36.41       25.59     19.40 o 
   5   3  15       54.00       30.02     23.17 o 
   6   3  15       28.05        6.93     23.79 o 
   7   3  15       10.45        4.92     21.85 o 
   8   3  15       26.01       -4.00     23.90 o 
   9   3  15        9.49       19.01     20.18 o 
 -11   4  15        0.50       16.32     28.71 o 
 -10   4  15       19.00       34.77     27.79 o 
  -9   4  15      106.13      127.58     25.75 o 
  -8   4  15      236.93      328.58     34.22 o 
  -7   4  15      265.01      354.54     35.26 o 
  -6   4  15      262.44      232.85     24.89 o 
  -5   4  15        0.36      -25.45     16.97 o 
  -4   4  15      416.31      425.45     33.41 o 
  -3   4  15      952.89      990.16     38.66 o 
  -2   4  15       95.10       88.41     16.10 o 
  -1   4  15      167.82      202.21     23.50 o 
   0   4  15      189.49      205.91     23.65 o 
   1   4  15       45.89       38.51     14.99 o 
   2   4  15       65.57       44.12     24.45 o 
   3   4  15      194.34      205.26     26.05 o 
   4   4  15        5.44      -18.18     19.74 o 
   5   4  15       21.53       31.52     22.38 o 
   6   4  15        6.37       -8.94     21.68 o 
   7   4  15       40.46        1.64     19.71 o 
   8   4  15        0.06       -8.36     21.55 o 
 -11   5  15      137.89      185.34     35.28 o 
 -10   5  15       17.01       51.68     28.77 o 
  -9   5  15      233.37      322.22     31.66 o 
  -8   5  15        0.01      -11.98     20.48 o 
  -7   5  15      143.19      146.57     23.98 o 
  -6   5  15       12.00       -8.21     19.35 o 
  -5   5  15      805.54      943.48     73.88 o 
  -4   5  15        1.70        1.21     17.11 o 
  -3   5  15       76.28       77.64     17.97 o 
  -2   5  15       57.22       67.06     18.83 o 
  -1   5  15      207.16      177.20     21.33 o 
   0   5  15       18.19      -24.78     18.95 o 
   1   5  15     2094.44     2164.76     87.12 o 
   2   5  15       18.20      -24.39     21.34 o 
   3   5  15       91.71       32.71     29.94 o 
   4   5  15      328.33      384.16     38.48 o 
   5   5  15      457.65      399.55     55.37 o 
   6   5  15       56.97       66.31     25.34 o 
   7   5  15      350.88      322.69     29.93 o 
   8   5  15       40.27       41.47     22.34 o 
 -10   6  15       76.94      146.47     32.48 o 
  -9   6  15      316.55      292.54    108.53 o 
  -8   6  15       23.56       31.19     26.52 o 
  -7   6  15       97.37      116.02     23.48 o 
  -6   6  15        1.07      -28.55     19.04 o 
  -5   6  15      120.38       94.01     21.08 o 
  -4   6  15      434.55      481.36     38.67 o 
  -3   6  15      355.32      377.62     35.94 o 
  -2   6  15        0.08       19.82     23.53 o 
  -1   6  15        1.03      -26.16     17.44 o 
   0   6  15      218.91      182.48     21.70 o 
   1   6  15       56.24       31.28     23.86 o 
   2   6  15      303.20      348.08     27.35 o 
   3   6  15       15.17       27.04     22.80 o 
   4   6  15      217.77      177.02     31.54 o 
   5   6  15        6.40       -5.78     37.89 o 
   6   6  15      359.71      359.36     45.02 o 
   7   6  15       22.76       20.73     22.42 o 
   8   6  15       14.02        6.81     23.82 o 
 -10   7  15       78.92       72.70     37.59 o 
  -9   7  15       14.59       28.21     46.28 o 
  -8   7  15      148.32      152.57     31.96 o 
  -7   7  15       20.08       34.05     26.06 o 
  -6   7  15        1.43      -18.94     19.80 o 
  -5   7  15       10.49        5.45     19.09 o 
  -4   7  15      320.04      330.20     36.05 o 
  -3   7  15       45.82       54.64     24.91 o 
  -2   7  15      383.61      357.14     28.31 o 
  -1   7  15       26.95      -21.12     20.42 o 
   0   7  15        3.07        6.88     17.87 o 
   1   7  15      247.45      225.51     21.53 o 
   2   7  15      591.78      546.44     29.50 o 
   3   7  15      118.93      129.65     30.78 o 
   4   7  15       14.61       -7.73     27.20 o 
   5   7  15       57.46       28.59     29.17 o 
   6   7  15       21.00        5.00     24.47 o 
   7   7  15        6.72      -15.83     23.96 o 
  -9   8  15       40.39       11.03     33.12 o 
  -8   8  15       15.92       54.40     37.47 o 
  -7   8  15        4.61        9.04     25.76 o 
  -6   8  15      435.59      462.11     69.17 o 
  -5   8  15        9.26       17.43     20.10 o 
  -4   8  15      241.35      307.20     47.93 o 
  -3   8  15      246.84      204.81     38.07 o 
  -2   8  15      165.19      157.25     20.95 o 
  -1   8  15        0.75       17.02     19.40 o 
   0   8  15      265.10      256.64     25.10 o 
   1   8  15        2.53       -6.76     16.86 o 
   2   8  15       55.82       47.21     17.85 o 
   3   8  15        3.33       35.41     28.66 o 
   4   8  15      124.73      104.42     73.52 o 
   5   8  15       11.14        4.04     53.01 o 
   6   8  15      404.14      405.82     38.02 o 
  -8   9  15       88.16      106.54     32.61 o 
  -7   9  15       30.37        5.46     29.72 o 
  -6   9  15        0.14       18.54     26.63 o 
  -5   9  15      302.13      268.86     33.86 o 
  -4   9  15      167.05      213.20     37.38 o 
  -3   9  15       15.35       70.22     20.79 o 
  -2   9  15      376.90      470.50     30.60 o 
  -1   9  15       83.00       33.02     21.55 o 
   0   9  15       39.41       54.82     23.05 o 
   1   9  15      187.76      197.22     24.54 o 
   2   9  15      146.16      137.22     21.11 o 
   3   9  15       83.49       56.24     24.28 o 
   4   9  15       13.16        1.00     23.14 o 
   5   9  15      529.10      460.36     62.14 o 
   6   9  15       34.07       33.00     31.42 o 
  -7  10  15       97.47      130.61     33.13 o 
  -6  10  15        0.03      -39.42     26.28 o 
  -5  10  15       35.66       70.32     28.10 o 
  -4  10  15       20.71       34.14     26.12 o 
  -3  10  15      243.78      268.92     39.85 o 
  -2  10  15       53.33       63.00     20.50 o 
  -1  10  15        1.48       -9.11     21.48 o 
   0  10  15        4.50      -37.87     25.25 o 
   1  10  15        0.53       13.57     36.47 o 
   2  10  15      418.06      399.76     38.24 o 
   3  10  15        5.65      -17.90     18.47 o 
   4  10  15        0.15        9.69     25.38 o 
  -6  11  15        6.04        7.80     29.77 o 
  -5  11  15      127.37      149.96     54.80 o 
  -4  11  15        6.60       -7.85     26.33 o 
  -3  11  15       21.65       26.66     26.20 o 
  -2  11  15      449.14      365.76     43.52 o 
  -1  11  15      136.52       94.80     25.29 o 
   0  11  15      194.55      146.42     25.61 o 
   1  11  15        0.83      -14.50     20.24 o 
   2  11  15      129.07      116.30     23.02 o 
   3  11  15       11.99        1.61     19.82 o 
  -3  12  15        5.09      -36.60     24.40 o 
  -2  12  15        3.97        9.39     31.87 o 
  -1  12  15        5.56       21.04     35.02 o 
   0  12  15      116.94      102.84     31.84 o 
   1  12  15        0.45       57.41     32.72 o 
 -10   0  16       36.22       34.37     34.60 o 
  -8   0  16        5.75      -13.06     23.54 o 
  -6   0  16      131.08      184.53     33.14 o 
  -4   0  16     1338.66     1477.09     97.95 o 
  -2   0  16      440.49      377.23     38.17 o 
   0   0  16      589.93      545.76     44.39 o 
   2   0  16      341.40      277.48     27.88 o 
   4   0  16      805.60      765.93     64.80 o 
 -11   1  16       31.62       62.20     29.65 o 
 -10   1  16       99.15       93.13     27.58 o 
  -9   1  16       88.82      106.25     36.94 o 
  -8   1  16        3.55       15.05     17.65 o 
  -7   1  16      299.84      246.24     24.79 o 
  -6   1  16      101.37       96.21     21.31 o 
  -5   1  16      381.73      343.37     30.65 o 
  -4   1  16      371.61      308.90     35.16 o 
  -3   1  16       71.11       61.83     18.68 o 
  -2   1  16      162.03      108.90     18.28 o 
  -1   1  16      279.96      189.66     20.44 o 
   0   1  16      275.27      263.33     21.16 o 
   1   1  16       57.66       79.96     15.07 o 
   2   1  16      279.08      255.67     20.04 o 
   3   1  16       48.24       30.89     19.41 o 
   4   1  16       57.78       41.41     19.73 o 
   5   1  16      214.75      219.73     25.19 o 
   7   1  16       50.95       17.64     24.81 o 
   8   1  16      146.63      174.10     44.09 o 
 -10   2  16       11.17       40.72     27.24 o 
  -9   2  16      227.80      344.13     31.27 o 
  -8   2  16       12.35      -29.92     19.95 o 
  -7   2  16       39.34       50.50     21.91 o 
  -6   2  16       15.63       21.34     19.21 o 
  -5   2  16       74.53       37.96     22.94 o 
  -4   2  16       25.27       12.63     20.86 o 
  -3   2  16      719.55      581.74     38.74 o 
  -2   2  16       73.92       38.36     18.25 o 
  -1   2  16      106.42       58.55     16.52 o 
   0   2  16      220.33      201.34     19.93 o 
   1   2  16      318.70      274.97     20.63 o 
   2   2  16        8.93       -6.51     13.67 o 
   3   2  16      343.91      311.70     31.42 o 
   4   2  16      377.12      385.59     34.72 o 
   5   2  16       90.44       78.50     21.98 o 
   6   2  16       25.19       32.71     20.75 o 
   7   2  16      270.66      208.55     34.04 o 
   8   2  16       81.31      142.76     43.37 o 
 -10   3  16       16.36       40.18     33.84 o 
  -9   3  16        1.63       65.43     42.78 o 
  -8   3  16       24.04       16.38     21.75 o 
  -7   3  16      133.45      146.61     23.87 o 
  -6   3  16       12.14      -28.25     18.83 o 
  -5   3  16      552.21      566.96     43.69 o 
  -4   3  16       70.15       53.10     21.77 o 
  -3   3  16        0.04      -24.98     29.18 o 
  -2   3  16      116.63       76.61     19.38 o 
  -1   3  16      457.94      377.11     27.24 o 
   0   3  16       85.20       56.62     16.11 o 
   1   3  16        9.17        1.28     14.45 o 
   2   3  16       11.11       23.30     22.42 o 
   3   3  16       13.01       24.09     54.86 o 
   4   3  16       12.75       15.57     35.99 o 
   5   3  16      320.01      332.87     57.62 o 
   6   3  16       25.34        2.49     20.86 o 
   7   3  16       83.92       71.21     27.68 o 
 -10   4  16       80.34       83.27     43.75 o 
  -9   4  16       13.57      -23.20     31.30 o 
  -8   4  16        5.41      -19.21     33.24 o 
  -7   4  16      105.58       91.18     22.66 o 
  -6   4  16      272.22      285.13     32.62 o 
  -5   4  16      153.60      196.34     23.32 o 
  -4   4  16      412.73      397.54     38.72 o 
  -3   4  16      376.44      355.59     29.15 o 
  -2   4  16        2.89      -16.35     18.21 o 
  -1   4  16        7.99       -4.98     17.68 o 
   0   4  16     1054.96      998.89     52.32 o 
   1   4  16      187.77      178.58     19.31 o 
   2   4  16      272.23      210.80     30.30 o 
   3   4  16       32.56       18.84     23.53 o 
   4   4  16      306.72      257.56     31.91 o 
   5   4  16        0.20       13.19     25.53 o 
   6   4  16      110.16       48.42     24.37 o 
   7   4  16        1.79       -1.91     20.90 o 
 -10   5  16      113.92      163.69     39.87 o 
  -9   5  16       72.67       86.63     34.06 o 
  -8   5  16       97.47      152.01     39.25 o 
  -7   5  16        6.50      -15.93     20.58 o 
  -6   5  16       25.82       13.72     20.68 o 
  -5   5  16       17.33        4.66     19.17 o 
  -4   5  16      400.47      357.36     31.35 o 
  -3   5  16        0.88      -23.85     19.97 o 
  -2   5  16      492.76      454.57     32.07 o 
  -1   5  16      310.71      269.64     25.17 o 
   0   5  16       31.26       40.87     18.83 o 
   1   5  16      142.87      147.51     19.59 o 
   2   5  16      821.22      746.21     45.65 o 
   3   5  16        2.56       -9.49     34.45 o 
   4   5  16       12.15       14.00     26.45 o 
   5   5  16       21.15      -10.49     38.66 o 
   6   5  16        9.49        9.85     24.55 o 
   7   5  16        1.88      -30.38     21.51 o 
  -9   6  16        0.51       24.57     33.65 o 
  -8   6  16        1.45       -4.94     26.50 o 
  -7   6  16        3.72       -9.05     24.76 o 
  -6   6  16       95.46      107.05     23.10 o 
  -5   6  16        1.66      -26.53     18.77 o 
  -4   6  16      196.29      193.85     26.65 o 
  -3   6  16       29.71       -7.07     21.58 o 
  -2   6  16      257.04      277.72     27.68 o 
  -1   6  16       14.83      -15.27     19.47 o 
   0   6  16      316.68      343.36     27.31 o 
   1   6  16      152.42      114.46     19.64 o 
   2   6  16       69.20       53.21     20.53 o 
   3   6  16      351.08      320.92     38.33 o 
   4   6  16      285.96      249.94     35.59 o 
   5   6  16       29.56       -7.99     26.06 o 
   6   6  16      188.10      150.92     56.29 o 
  -8   7  16        6.76       42.66     27.26 o 
  -7   7  16      140.13      176.37     32.68 o 
  -6   7  16        1.13       38.42     26.13 o 
  -5   7  16      465.59      571.01     35.64 o 
  -4   7  16       55.05       40.27     24.23 o 
  -3   7  16      126.17       94.32     31.05 o 
  -2   7  16      400.10      481.72     42.47 o 
  -1   7  16      168.53      125.24     25.25 o 
   0   7  16       52.08       69.02     20.51 o 
   1   7  16       24.99        3.99     18.03 o 
   2   7  16       52.58       39.99     17.16 o 
   3   7  16      150.92      117.74     31.19 o 
   4   7  16      130.61       99.45     31.62 o 
   5   7  16      473.21      498.11     48.19 o 
   6   7  16       26.95        5.31     33.64 o 
  -8   8  16        9.92       20.02     28.96 o 
  -7   8  16       96.90      121.39     31.17 o 
  -6   8  16      107.63      104.84     29.18 o 
  -5   8  16        4.19       -7.81     24.87 o 
  -4   8  16        0.13      -14.52     23.95 o 
  -3   8  16      304.32      282.17     36.08 o 
  -2   8  16        1.73        1.87     22.44 o 
  -1   8  16       11.28       13.48     28.77 o 
   0   8  16        1.77       10.43     19.31 o 
   1   8  16      352.65      332.81     32.32 o 
   2   8  16        7.11        5.18     17.76 o 
   3   8  16      114.07       94.78     26.26 o 
   4   8  16       98.42       85.41     32.56 o 
   5   8  16       10.72        4.31     37.22 o 
  -7   9  16       23.51       -9.31     28.62 o 
  -6   9  16       12.48       -0.83     26.89 o 
  -5   9  16      129.45      114.96     29.99 o 
  -4   9  16      138.94      131.47     35.97 o 
  -3   9  16       18.03       24.94     29.81 o 
  -2   9  16        6.65       13.44     22.82 o 
  -1   9  16      569.57      581.15     39.39 o 
   0   9  16       32.77       29.80     21.15 o 
   1   9  16        4.47      -21.54     19.16 o 
   2   9  16        1.06      -16.79     18.15 o 
   3   9  16       53.36       62.38     25.48 o 
   4   9  16      212.38      211.86     94.95 o 
  -5  10  16       15.71       -1.29     27.37 o 
  -4  10  16       53.22       11.16     33.03 o 
  -3  10  16      141.21      129.56     35.46 o 
  -2  10  16      101.85       48.59     25.06 o 
  -1  10  16       37.77       49.77     23.59 o 
   0  10  16       70.66       62.64     31.32 o 
   1  10  16        8.48      -17.67     20.52 o 
   2  10  16        5.52      -25.92     19.28 o 
  -2  11  16       62.40       73.30     33.89 o 
  -1  11  16       10.92       28.96     29.79 o 
  -9   0  17        1.36      -19.35     44.37 o 
  -7   0  17      119.30      156.10     43.22 o 
  -5   0  17        1.97       -4.28     31.64 o 
  -3   0  17      501.57      494.21     57.42 o 
  -1   0  17       27.91        0.36     24.32 o 
   1   0  17      230.50      139.19     24.71 o 
   3   0  17      513.20      418.93     78.75 o 
  -9   1  17        3.87      -31.26     46.13 o 
  -8   1  17       42.63       57.03     44.82 o 
  -7   1  17        5.65       -5.94     22.82 o 
  -6   1  17       89.81       77.69     23.78 o 
  -5   1  17      402.22      408.69     36.42 o 
  -4   1  17      243.65      212.74     24.28 o 
  -3   1  17      122.52       77.80     20.03 o 
  -2   1  17      187.54      195.77     27.01 o 
  -1   1  17      336.95      301.21     24.49 o 
   0   1  17      122.87       71.99     17.15 o 
   1   1  17       29.68       33.80     15.22 o 
   2   1  17       84.76       77.09     15.19 o 
   3   1  17       77.67       70.21     15.71 o 
   4   1  17      194.56      207.86     25.93 o 
   5   1  17      305.43      304.73     35.48 o 
  -9   2  17       13.08       57.28     45.95 o 
  -8   2  17       54.43       68.13     33.95 o 
  -7   2  17       27.68       24.50     25.90 o 
  -6   2  17      226.46      246.16     39.25 o 
  -5   2  17        8.21        8.89     22.88 o 
  -4   2  17       93.20       87.33     23.59 o 
  -3   2  17       10.75       -9.05     17.90 o 
  -2   2  17       13.89      -14.96     17.02 o 
  -1   2  17       79.08       69.90     18.89 o 
   0   2  17      582.49      564.19     64.10 o 
   1   2  17      188.52      120.95     17.47 o 
   2   2  17        7.07        1.43     14.06 o 
   3   2  17      154.31      145.18     25.44 o 
   4   2  17      177.94      180.82     26.51 o 
   5   2  17       73.66       81.08     21.95 o 
   6   2  17      436.80      399.87     35.11 o 
  -9   3  17       19.07        3.86     45.48 o 
  -8   3  17       84.82      113.92     37.15 o 
  -7   3  17       32.65       78.99     26.54 o 
  -6   3  17      158.02      187.83     28.73 o 
  -5   3  17       38.66       21.93     23.26 o 
  -4   3  17      118.69      113.55     24.06 o 
  -3   3  17      104.55       95.67     24.72 o 
  -2   3  17      291.67      211.98     24.24 o 
  -1   3  17       14.65       -5.95     16.34 o 
   0   3  17        4.51      -11.48     16.67 o 
   1   3  17       46.29       32.79     15.98 o 
   2   3  17      310.25      269.60     20.65 o 
   3   3  17       17.01       51.68     23.14 o 
   4   3  17      281.49      265.39     31.23 o 
   5   3  17        1.95       -9.61     21.68 o 
   6   3  17       22.17       27.57     22.67 o 
  -9   4  17        8.69       -9.17     46.15 o 
  -8   4  17        3.91      -43.84     37.62 o 
  -7   4  17      114.18      118.45     28.35 o 
  -6   4  17       41.81       83.94     26.40 o 
  -5   4  17       41.86       34.72     24.32 o 
  -4   4  17       41.98       47.54     22.83 o 
  -3   4  17      287.31      287.79     28.04 o 
  -2   4  17        0.96        1.64     19.78 o 
  -1   4  17       76.83      127.10     21.39 o 
   0   4  17      164.42      180.87     21.49 o 
   1   4  17      176.15      121.80     18.71 o 
   2   4  17        2.70      -25.69     17.13 o 
   3   4  17      312.65      301.32     64.19 o 
   4   4  17        2.50       26.46     23.80 o 
   5   4  17       85.46      103.59     25.97 o 
   6   4  17        1.21      -16.81     23.07 o 
  -8   5  17        0.03      -11.92     32.00 o 
  -7   5  17       31.90       85.20     35.44 o 
  -6   5  17        0.30      -20.68     24.78 o 
  -5   5  17      523.49      543.31     86.07 o 
  -4   5  17        5.34        6.98     22.62 o 
  -3   5  17      143.67      105.47     24.15 o 
  -2   5  17       70.56       69.49     21.72 o 
  -1   5  17      632.73      702.11     44.11 o 
   0   5  17       32.48       54.04     19.05 o 
   1   5  17       23.93       21.17     17.77 o 
   2   5  17        5.91        9.64     19.08 o 
   3   5  17      195.17      163.02     37.12 o 
   4   5  17        1.63       17.32     25.15 o 
   5   5  17      184.99      146.16     40.30 o 
  -7   6  17       38.73       76.27     41.61 o 
  -6   6  17       18.74       34.50     26.22 o 
  -5   6  17       54.30       11.34     25.02 o 
  -4   6  17      101.44      134.03     26.18 o 
  -3   6  17      141.03      158.95     26.36 o 
  -2   6  17       32.44       52.57     22.08 o 
  -1   6  17      222.24      152.70     24.03 o 
   0   6  17      320.43      289.03     26.15 o 
   1   6  17      278.87      295.78     25.70 o 
   2   6  17       42.09      104.15     60.50 o 
   3   6  17      176.80      172.91     33.16 o 
   4   6  17      192.71      211.94     33.95 o 
  -7   7  17        0.36       15.47     47.01 o 
  -6   7  17       65.05       60.25     35.60 o 
  -5   7  17        0.11       -3.87     24.49 o 
  -4   7  17       90.12       98.42     26.45 o 
  -3   7  17        3.12       25.92     23.17 o 
  -2   7  17      172.08      141.72     25.34 o 
  -1   7  17      174.87      131.34     24.08 o 
   0   7  17       13.96        3.56     19.90 o 
   1   7  17       29.85       -1.03     18.79 o 
   2   7  17      575.57      572.33     40.38 o 
   3   7  17      117.64       65.70     41.22 o 
   4   7  17      255.54      231.13     61.42 o 
  -6   8  17      175.36      224.59     42.82 o 
  -5   8  17       57.01       96.59     36.78 o 
  -4   8  17        2.35       -8.81     24.67 o 
  -3   8  17        2.43      -15.28     23.10 o 
  -2   8  17      285.70      283.86     30.41 o 
  -1   8  17        5.53      -16.89     21.40 o 
   0   8  17       15.29       16.14     20.72 o 
   1   8  17        1.78       -1.14     19.75 o 
   2   8  17       71.51       28.60     19.81 o 
   3   8  17      123.56       82.85     32.35 o 
  -4   9  17       44.40        7.96     32.14 o 
  -3   9  17       19.73       32.82     24.50 o 
  -2   9  17      157.33      168.20     27.16 o 
  -1   9  17        1.36       14.94     22.46 o 
   0   9  17       94.84       54.38     23.44 o 
   1   9  17       11.77       25.71     21.04 o 
  -8   0  18      157.95      167.95     46.35 o 
  -6   0  18       41.05       28.90     34.67 o 
  -4   0  18       26.73       26.21     31.77 o 
  -2   0  18      147.99      127.66     30.00 o 
   0   0  18      249.59      172.00     28.32 o 
   2   0  18      127.87      108.12     24.18 o 
   4   0  18      419.70      371.17     39.37 o 
  -8   1  18        5.27       27.33     29.90 o 
  -7   1  18       63.77       56.96     28.46 o 
  -6   1  18       54.78       45.21     23.75 o 
  -5   1  18       48.19       54.20     22.44 o 
  -4   1  18      247.32      201.37     26.89 o 
  -3   1  18       61.94       31.29     21.22 o 
  -2   1  18       12.27       -1.02     20.19 o 
  -1   1  18       38.43       30.01     18.04 o 
   0   1  18       18.94      -17.29     16.41 o 
   1   1  18        1.30       -5.07     15.55 o 
   2   1  18      530.75      440.54     28.77 o 
   3   1  18       36.75        4.87     15.56 o 
   4   1  18       13.04       57.66     36.50 o 
   5   1  18       83.84       33.63     23.99 o 
  -8   2  18        0.19       16.07     34.44 o 
  -7   2  18       25.21       42.59     26.97 o 
  -6   2  18       24.21       -4.54     24.36 o 
  -5   2  18      314.43      243.35     34.51 o 
  -4   2  18        6.29       -7.21     20.43 o 
  -3   2  18      387.37      349.48     27.42 o 
  -2   2  18       58.81       48.32     20.08 o 
  -1   2  18        7.24       -3.88     23.98 o 
   0   2  18       72.56       30.70     17.25 o 
   1   2  18      214.62      157.33     29.57 o 
   2   2  18        3.83        9.18     14.98 o 
   3   2  18      333.46      332.16     34.53 o 
   4   2  18       93.29       92.55     24.38 o 
  -7   3  18       47.58       74.86     27.61 o 
  -6   3  18       12.34      -13.93     24.36 o 
  -5   3  18       63.69      100.99     26.06 o 
  -4   3  18        9.04      -12.66     22.76 o 
  -3   3  18        4.04       22.96     23.80 o 
  -2   3  18       55.84       45.33     18.98 o 
  -1   3  18      141.90      122.55     27.88 o 
   0   3  18        2.06       16.46     17.93 o 
   1   3  18       16.55        0.30     16.84 o 
   2   3  18        5.80       -7.58     17.11 o 
   3   3  18        0.67       15.44     23.59 o 
   4   3  18      174.46      205.22     32.71 o 
  -7   4  18        0.36        8.86     34.45 o 
  -6   4  18      156.27      104.93     36.25 o 
  -5   4  18        6.56       24.48     27.93 o 
  -4   4  18       26.71       42.13     27.44 o 
  -3   4  18       23.24       -4.50     21.44 o 
  -2   4  18      166.31      148.38     24.22 o 
  -1   4  18       12.17       13.44     19.99 o 
   0   4  18      161.53      157.83     20.47 o 
   1   4  18      334.05      302.19     26.40 o 
   2   4  18       49.88       34.92     26.38 o 
   3   4  18        9.84       59.15     26.22 o 
   4   4  18      120.82      124.19     28.11 o 
  -6   5  18        0.11      -17.45     25.17 o 
  -5   5  18       35.79       39.25     25.66 o 
  -4   5  18      216.76      203.98     37.06 o 
  -3   5  18        8.34       -8.83     22.08 o 
  -2   5  18       96.56       87.19     23.16 o 
  -1   5  18        4.54       11.42     20.38 o 
   0   5  18      126.20      102.24     21.99 o 
   1   5  18       86.55       45.19     19.18 o 
   2   5  18      399.32      338.72     46.04 o 
   3   5  18       30.90       11.21     27.09 o 
  -5   6  18       83.42       57.84     26.56 o 
  -4   6  18       52.13      102.75     26.18 o 
  -3   6  18       17.86        2.70     23.26 o 
  -2   6  18       76.88       82.10     24.11 o 
  -1   6  18      109.93      108.83     27.91 o 
   0   6  18      182.39      183.21     24.80 o 
   1   6  18      518.64      473.14     40.49 o 
   2   6  18       45.59       72.28     22.81 o 
  -4   7  18        0.74      -12.95     24.22 o 
  -3   7  18        2.70      -12.06     24.08 o 
  -2   7  18        0.08      -22.48     30.05 o 
  -1   7  18      178.41      145.39     25.08 o 
   0   7  18        0.93       23.87     27.32 o 
   1   7  18       78.72      108.82     22.34 o 
  -5   0  19       70.25       58.07     86.64 o 
  -3   0  19      126.50      125.86     33.68 o 
  -1   0  19       11.60       39.26     27.58 o 
   1   0  19       39.01       37.93     24.41 o 
  -5   1  19       11.80       26.67     24.55 o 
  -4   1  19       66.39       67.47     23.68 o 
  -3   1  19        5.26      -30.67     20.45 o 
  -2   1  19       16.34      -29.51     19.68 o 
  -1   1  19      179.60      150.28     22.73 o 
   0   1  19        2.83       16.78     20.93 o 
   1   1  19        1.77      -14.49     16.44 o 
   2   1  19      119.22       68.98     17.29 o 
  -5   2  19        4.13       14.71     22.69 o 
  -4   2  19        0.21       -6.17     25.41 o 
  -3   2  19        4.13      -24.86     21.03 o 
  -2   2  19       41.07       -8.44     20.37 o 
  -1   2  19        0.08        7.98     19.06 o 
   0   2  19       59.80      104.53     20.07 o 
   1   2  19      155.65      148.08     19.99 o 
   2   2  19        4.83        5.30     16.19 o 
  -5   3  19       19.16        5.22     24.94 o 
  -4   3  19        8.92       -4.67     21.99 o 
  -3   3  19        0.43      -10.34     20.15 o 
  -2   3  19       17.84       15.11     21.38 o 
  -1   3  19       27.26      -15.77     21.04 o 
   0   3  19        1.71        8.57     18.68 o 
   1   3  19       47.32       22.08     17.90 o 
  -4   4  19       66.40       72.24     25.58 o 
  -3   4  19       88.27      109.24     29.39 o 
  -2   4  19       31.87        6.08     20.14 o 
  -1   4  19       11.64       23.11     19.17 o 
   0   4  19       48.31       41.79     19.68 o 
                                                 
